# Supplementary material for: The developmental transcriptome dynamics of current-year shoot utilized as scion in Camellia chekiangoleosa
Source: BMC Plant Biol. 2025 May 28;25:712. doi: 10.1186/s12870-025-06715-3 (PMC12117948; doi:10.1186/s12870-025-06715-3)
Supplement: Supplementary file 9 — Supplementary Material 9 [file 12870_2025_6715_MOESM9_ESM.xlsx]

## Sheet: Sheet1
Suppl. Table S1: Statistics of sample sequencing data evaluation and assembly results.
Sample	Raw_Reads	Raw_Bases	Valid_Reads	Valid_Bases	Valid (%)	Q20 (%)	Q30 (%)	GC Content (%)
C1_stem1	44315938	6.65G	43478536	6.03G	98.11	97.37	92.54	46.68
C1_stem2	51196702	7.68G	50234884	6.96G	98.12	97.32	92.49	46.38
C1_stem3	45048310	6.76G	44063598	6.08G	97.81	97.15	92.33	47.49
C2_stem1	56040078	8.41G	54819942	7.56G	97.82	97.02	92.19	47.1
C2_stem2	50746064	7.61G	49800650	6.93G	98.14	97.62	92.99	46.96
C2_stem3	41249620	6.19G	40355588	5.60G	97.83	97.44	92.67	46.91
C3_stem1	39849358	5.98G	38949254	5.39G	97.74	97.33	92.53	46.87
C3_stem2	43654910	6.55G	42152302	5.77G	96.56	96.88	91.95	48.64
C3_stem3	41145402	6.17G	40362878	5.62G	98.1	97.55	92.85	46.71
C4_stem1	52978662	7.95G	52050226	7.24G	98.25	97.59	92.96	47
C4_stem2	46243976	6.94G	45378494	6.30G	98.13	97.42	92.65	46.53
C4_stem3	56338198	8.45G	55274904	7.66G	98.11	97.35	92.57	46.6
C5_stem1	47696316	7.15G	46788040	6.50G	98.1	97.5	92.84	46.93
C5_stem2	48336002	7.25G	47233210	6.51G	97.72	96.98	92.13	47.72
C5_stem3	50797016	7.62G	49819138	6.93G	98.07	97.45	92.69	47.78
CT1_bud1	47790862	7.17G	46484168	6.43G	97.27	97.21	92.25	47.55
CT1_bud2	47247348	7.09G	45963342	6.34G	97.28	96.95	91.93	47.03
CT1_bud3	53670840	8.05G	52702276	7.33G	98.2	97.5	92.79	46.93
CT2_bud1	53688228	8.05G	52620264	7.30G	98.01	97.34	92.53	47.29
CT2_bud2	57014802	8.55G	55942338	7.76G	98.12	97.46	92.77	46.39
CT2_bud3	52250882	7.84G	51055218	7.05G	97.71	97.19	92.31	47.68
CT4_bud1	40022020	6.00G	39177184	5.44G	97.89	97.49	92.76	46.61
CT4_bud2	40562608	6.08G	39513060	5.47G	97.41	97.36	92.58	47.53
CT4_bud3	47483292	7.12G	46037660	6.33G	96.96	96.85	91.94	48.18
CT5_bud1	47859452	7.18G	46848278	6.47G	97.89	97.26	92.5	47.49
CT5_bud2	52943724	7.94G	51932512	7.21G	98.09	97.44	92.69	47.06
CT5_bud3	54438684	8.17G	53343750	7.39G	97.99	97.38	92.64	47.02
