# Supplementary material for: The developmental transcriptome dynamics of current-year shoot utilized as scion in Camellia chekiangoleosa
Source: BMC Plant Biol. 2025 May 28;25:712. doi: 10.1186/s12870-025-06715-3 (PMC12117948; doi:10.1186/s12870-025-06715-3)
Supplement: Supplementary file 10 — Supplementary Material 10 [file 12870_2025_6715_MOESM10_ESM.xlsx]

## Sheet: Sheet1
Suppl. Table S2: Statistics of sample sequencing data assembly results.
Length Range	Transcript	Gene
200-300bp	23803 (18.43%)	9618 (21.65%)
300-500 bp	24828 (19.225%)	7577 (17.06%)
500-1000 bp	34325 (26.51%)	10266 (23.15)
＞1000 bp	17195 (35.84%)	16957 (38.25)
Total number	129164	44418
GC Content (%)	41.82	42.32
Min Length	201	201
Median Length	693	710
Max Length	14717	14717
Total Assembled Bases	125606345	44908384
N50 Length	1453	1578
