# Supplementary material for: The developmental transcriptome dynamics of current-year shoot utilized as scion in Camellia chekiangoleosa
Source: BMC Plant Biol. 2025 May 28;25:712. doi: 10.1186/s12870-025-06715-3 (PMC12117948; doi:10.1186/s12870-025-06715-3)
Supplement: Supplementary file 11 — Supplementary Material 11 [file 12870_2025_6715_MOESM11_ESM.xlsx]

## Sheet: Sheet1
Suppl. Table S3: Statistics of the numbers of annotationed unigenes in different database.
Database	Num	Ratio(%)
GO	25707	57.88
KEGG	19252	43.34
Pfam	23063	51.92
swissprot	20625	46.43
eggNOG	28252	63.6
NR	28398	63.93
