# Supplementary material for: The developmental transcriptome dynamics of current-year shoot utilized as scion in Camellia chekiangoleosa
Source: BMC Plant Biol. 2025 May 28;25:712. doi: 10.1186/s12870-025-06715-3 (PMC12117948; doi:10.1186/s12870-025-06715-3)
Supplement: Supplementary file 12 — Supplementary Material 12 [file 12870_2025_6715_MOESM12_ESM.xlsx]

## Sheet: Sheet1
Suppl.Table S4: Primer sequences for quantitative real-time PCR (qRT-PCR).
Gene name	Unigene	Primer Sequence F (5'- 3')	Primer Sequence R (5'- 3')
WOX4	TRINITY_DN18953_c0_g8	GAGCAAATCACAGCACAACTTG	ATAGTAGCAATGGTGGTGGCC
WLIM1	TRINITY_DN16356_c1_g1	ATGGCAACCTATGGAGGGACA	ATAGCACACCCTCAAAGGAGG
PXY	TRINITY_DN21805_c0_g4	CCACCTCCACCACCTCAATTT	TTGCTGTACGCGTTGAAGGT
GAPDH-q	housekeeping gene	GGATGATGTAGTGTCAACCGACTT	AGCCTTGGCATCAAAAATGC
