# Supplementary material for: The developmental transcriptome dynamics of current-year shoot utilized as scion in Camellia chekiangoleosa
Source: BMC Plant Biol. 2025 May 28;25:712. doi: 10.1186/s12870-025-06715-3 (PMC12117948; doi:10.1186/s12870-025-06715-3)
Supplement: Supplementary file 13 — Supplementary Material 13 [file 12870_2025_6715_MOESM13_ESM.xlsx]

## Sheet: Sheet1
Suppl. Table S5: GO enrichment analysis of up- and down-regulated DEGs in pairwise comparison of S4 vs S5. Represented GO terms were selected using the online tool REVIGO (http://revigo.irb.hr/) and given in black bold letters to distinguish the other cluster members (showed in indented) with high semantic similarity.
Up- /down-regulated	Category	GO id	GO terms	GeneRatio	BgRatio	pvalue	p.adjust	qvalue	geneID	Count		Functional summary	Gene count'
up-regulated	BP	GO:0006812	monoatomic cation transport	5/675	20/24710	0.000165229	0.0195713	0.0177165	TRINITY_DN24781_c0_g5/TRINITY_DN24379_c0_g3/TRINITY_DN17295_c0_g6/TRINITY_DN14916_c1_g2/TRINITY_DN23449_c0_g5	5
	BP	GO:0007623	circadian rhythm	12/675	78/24710	1.30971e-06	0.000794995	0.000719652	TRINITY_DN18896_c0_g1/TRINITY_DN20689_c0_g1/TRINITY_DN19882_c2_g1/TRINITY_DN15849_c0_g5/TRINITY_DN14146_c0_g2/TRINITY_DN20732_c2_g4/TRINITY_DN22589_c1_g3/TRINITY_DN24689_c0_g1/TRINITY_DN24190_c1_g2/TRINITY_DN24689_c0_g3/TRINITY_DN23617_c0_g15/TRINITY_DN18896_c0_g5	12
	BP	GO:0009624	response to nematode	6/675	39/24710	0.000614875	0.0266592	0.0241327	TRINITY_DN15600_c1_g8/TRINITY_DN17923_c0_g3/TRINITY_DN17889_c0_g1/TRINITY_DN24379_c0_g3/TRINITY_DN14916_c1_g2/TRINITY_DN23449_c0_g5	6
	BP	GO:0009809	lignin biosynthetic process	10/675	95/24710	0.000271258	0.0195713	0.0177165	TRINITY_DN16323_c1_g2/TRINITY_DN23928_c1_g9/TRINITY_DN19423_c1_g1/TRINITY_DN13632_c2_g2/TRINITY_DN21963_c0_g3/TRINITY_DN16180_c1_g4/TRINITY_DN18278_c0_g5/TRINITY_DN15333_c0_g9/TRINITY_DN21758_c1_g3/TRINITY_DN16333_c0_g1	10
	BP	GO:0044550	secondary metabolite biosynthetic process	10/675	95/24710	0.000271258	0.0195713	0.0177165	TRINITY_DN15852_c0_g5/TRINITY_DN23034_c1_g1/TRINITY_DN24801_c0_g1/TRINITY_DN15446_c0_g6/TRINITY_DN20820_c0_g1/TRINITY_DN17869_c1_g2/TRINITY_DN22978_c2_g4/TRINITY_DN22648_c0_g1/TRINITY_DN22648_c0_g2/TRINITY_DN20116_c3_g1	10
	BP	GO:0009908	flower development	14/675	164/24710	0.000172228	0.0195713	0.0177165	TRINITY_DN20689_c0_g1/TRINITY_DN17917_c1_g2/TRINITY_DN22589_c1_g3/TRINITY_DN24689_c0_g1/TRINITY_DN15976_c0_g2/TRINITY_DN18734_c1_g9/TRINITY_DN25095_c6_g7/TRINITY_DN24689_c0_g3/TRINITY_DN17917_c1_g1/TRINITY_DN23617_c0_g15/TRINITY_DN23418_c0_g4/TRINITY_DN13655_c1_g2/TRINITY_DN22345_c1_g3/TRINITY_DN24882_c0_g3	14
	BP	GO:0007275	multicellular organism development	20/675	312/24710	0.000405395	0.0223704	0.0202504	TRINITY_DN15600_c1_g8/TRINITY_DN22193_c0_g9/TRINITY_DN18361_c2_g4/TRINITY_DN13337_c0_g1/TRINITY_DN18016_c0_g6/TRINITY_DN17681_c3_g8/TRINITY_DN21921_c0_g1/TRINITY_DN17877_c0_g3/TRINITY_DN16551_c0_g5/TRINITY_DN14880_c3_g9/TRINITY_DN18804_c0_g1/TRINITY_DN14579_c0_g3/TRINITY_DN20809_c0_g5/TRINITY_DN18499_c0_g7/TRINITY_DN17637_c1_g6/TRINITY_DN13372_c1_g9/TRINITY_DN22345_c1_g3/TRINITY_DN13646_c2_g8/TRI…	20
	BP	GO:0010043	response to zinc ion	6/675	37/24710	0.000458859	0.0232106	0.0210109	TRINITY_DN14146_c0_g2/TRINITY_DN20732_c2_g4/TRINITY_DN18464_c1_g2/TRINITY_DN19037_c0_g3/TRINITY_DN18763_c1_g6/TRINITY_DN15187_c0_g6	6
	BP	GO:0010089	xylem development	7/675	45/24710	0.000202418	0.0195713	0.0177165	TRINITY_DN16323_c1_g2/TRINITY_DN18016_c0_g6/TRINITY_DN19423_c1_g1/TRINITY_DN17681_c3_g8/TRINITY_DN21921_c0_g1/TRINITY_DN16333_c0_g1/TRINITY_DN14812_c1_g4	7
	BP	GO:0055062	phosphate ion homeostasis	5/675	10/24710	3.37061e-06	0.00102298	0.00092603	TRINITY_DN18707_c0_g7/TRINITY_DN18603_c0_g4/TRINITY_DN24379_c0_g3/TRINITY_DN14916_c1_g2/TRINITY_DN23449_c0_g5	5
	BP	GO:0030026	intracellular manganese ion homeostasis	4/675	18/24710	0.00124429	0.0444284	0.0402178	TRINITY_DN24379_c0_g3/TRINITY_DN14291_c0_g4/TRINITY_DN14916_c1_g2/TRINITY_DN23449_c0_g5	4
down-regulated	BP	GO:0006457	protein folding	54/2117	263/24710	1.23982e-09	1.36243e-07	1.23982e-07	TRINITY_DN21795_c0_g2/TRINITY_DN21250_c0_g1/TRINITY_DN24968_c1_g5/TRINITY_DN13727_c0_g2/TRINITY_DN22754_c0_g1/TRINITY_DN22165_c0_g3/TRINITY_DN19450_c0_g3/TRINITY_DN21908_c0_g6/TRINITY_DN13784_c1_g2/TRINITY_DN22518_c1_g1/TRINITY_DN17617_c0_g4/TRINITY_DN22278_c0_g2/TRINITY_DN20328_c0_g6/TRINITY_DN22236_c0_g5/TRINITY_DN18602_c1_g2/TRINITY_DN13700_c0_g3/TRINITY_DN14126_c1_g3/TRINITY_DN17761_c3_g1/TRI…	54
	BP	GO:0042026	protein refolding	15/2117	29/24710	2.2806e-09	2.25551e-07	2.05254e-07	TRINITY_DN21250_c0_g1/TRINITY_DN21908_c0_g6/TRINITY_DN13784_c1_g2/TRINITY_DN22236_c0_g5/TRINITY_DN13700_c0_g3/TRINITY_DN20408_c0_g1/TRINITY_DN17761_c2_g1/TRINITY_DN21250_c0_g2/TRINITY_DN18623_c0_g1/TRINITY_DN17954_c1_g2/TRINITY_DN24959_c1_g4/TRINITY_DN14429_c1_g6/TRINITY_DN17728_c0_g3/TRINITY_DN24959_c1_g1/TRINITY_DN17761_c1_g1	15
	BP	GO:0007165	signal transduction	64/2117	396/24710	5.89927e-07	3.88959e-05	3.53956e-05	TRINITY_DN23280_c0_g6/TRINITY_DN14194_c0_g9/TRINITY_DN14957_c3_g7/TRINITY_DN17230_c0_g2/TRINITY_DN20838_c1_g2/TRINITY_DN22248_c0_g1/TRINITY_DN25280_c0_g1/TRINITY_DN22248_c0_g3/TRINITY_DN13330_c0_g1/TRINITY_DN25478_c0_g1/TRINITY_DN24352_c1_g1/TRINITY_DN16639_c0_g1/TRINITY_DN25570_c2_g1/TRINITY_DN22215_c0_g1/TRINITY_DN19857_c0_g7/TRINITY_DN18769_c1_g5/TRINITY_DN22248_c0_g7/TRINITY_DN22315_c0_g1/TRI…	64
	BP	GO:0007338	single fertilization	7/2117	18/24710	0.000457268	0.00904476	0.00823082	TRINITY_DN18127_c0_g6/TRINITY_DN23724_c0_g1/TRINITY_DN17689_c0_g5/TRINITY_DN25295_c0_g2/TRINITY_DN24866_c0_g1/TRINITY_DN21406_c0_g1/TRINITY_DN18288_c1_g1	7
	BP	GO:0009405	pathogenesis	7/2117	22/24710	0.00180587	0.0262648	0.0239012	TRINITY_DN13386_c0_g2/TRINITY_DN2353_c0_g1/TRINITY_DN558_c0_g1/TRINITY_DN13386_c0_g3/TRINITY_DN154_c0_g1/TRINITY_DN13386_c0_g1/TRINITY_DN12961_c0_g1	7
	BP	GO:0009408	response to heat	68/2117	187/24710	3.92071e-26	3.87759e-23	3.52864e-23	TRINITY_DN21639_c0_g2/TRINITY_DN14120_c0_g1/TRINITY_DN19660_c0_g1/TRINITY_DN21250_c0_g1/TRINITY_DN21639_c0_g1/TRINITY_DN16138_c0_g5/TRINITY_DN24968_c1_g5/TRINITY_DN25384_c1_g11/TRINITY_DN22754_c0_g1/TRINITY_DN20419_c0_g2/TRINITY_DN23255_c0_g6/TRINITY_DN15557_c1_g1/TRINITY_DN19450_c0_g3/TRINITY_DN18195_c0_g6/TRINITY_DN18763_c1_g4/TRINITY_DN15921_c0_g2/TRINITY_DN21908_c0_g6/TRINITY_DN13784_c1_g2/TR…	68		Response to the external environment	152
	BP	GO:0009409	response to cold	54/2117	303/24710	1.92728e-07	1.46622e-05	1.33427e-05	TRINITY_DN25384_c1_g11/TRINITY_DN24514_c0_g1/TRINITY_DN18979_c0_g1/TRINITY_DN15909_c0_g4/TRINITY_DN14125_c1_g11/TRINITY_DN22110_c1_g5/TRINITY_DN21908_c0_g6/TRINITY_DN21477_c0_g2/TRINITY_DN19099_c0_g1/TRINITY_DN19099_c0_g6/TRINITY_DN17617_c0_g4/TRINITY_DN23659_c1_g6/TRINITY_DN18176_c0_g3/TRINITY_DN22042_c3_g7/TRINITY_DN14021_c1_g2/TRINITY_DN17005_c0_g1/TRINITY_DN17761_c3_g3/TRINITY_DN25469_c1_g1/T…	54
	BP	GO:0009414	response to water deprivation	55/2117	258/24710	2.0169e-10	2.49339e-08	2.26901e-08	TRINITY_DN19521_c1_g2/TRINITY_DN25384_c1_g11/TRINITY_DN24514_c0_g1/TRINITY_DN15909_c0_g4/TRINITY_DN22110_c1_g5/TRINITY_DN16884_c0_g7/TRINITY_DN22057_c0_g9/TRINITY_DN16389_c0_g1/TRINITY_DN18705_c1_g3/TRINITY_DN23659_c1_g6/TRINITY_DN18705_c1_g1/TRINITY_DN16833_c0_g1/TRINITY_DN24288_c3_g1/TRINITY_DN16109_c1_g8/TRINITY_DN22042_c3_g7/TRINITY_DN14021_c1_g2/TRINITY_DN17005_c0_g1/TRINITY_DN25469_c1_g1/TR…	55
	BP	GO:0009644	response to high light intensity	31/2117	66/24710	2.18715e-16	4.32619e-14	3.93687e-14	TRINITY_DN21639_c0_g2/TRINITY_DN14120_c0_g1/TRINITY_DN21250_c0_g1/TRINITY_DN21639_c0_g1/TRINITY_DN16138_c0_g5/TRINITY_DN25384_c1_g11/TRINITY_DN23255_c0_g6/TRINITY_DN15557_c1_g1/TRINITY_DN18195_c0_g6/TRINITY_DN21660_c0_g3/TRINITY_DN18763_c1_g4/TRINITY_DN15921_c0_g2/TRINITY_DN13784_c1_g2/TRINITY_DN17617_c0_g4/TRINITY_DN22057_c0_g9/TRINITY_DN16905_c6_g8/TRINITY_DN22236_c0_g5/TRINITY_DN23659_c1_g6/TR…	31
	BP	GO:0034605	cellular response to heat	13/2117	52/24710	0.000340509	0.0070159	0.00638454	TRINITY_DN16138_c0_g5/TRINITY_DN19450_c0_g3/TRINITY_DN22042_c3_g7/TRINITY_DN17005_c0_g1/TRINITY_DN22042_c3_g3/TRINITY_DN13590_c0_g7/TRINITY_DN13590_c0_g10/TRINITY_DN26032_c0_g1/TRINITY_DN13165_c0_g1/TRINITY_DN14252_c0_g7/TRINITY_DN13480_c0_g9/TRINITY_DN13590_c0_g1/TRINITY_DN13411_c0_g1	13
	BP	GO:0009611	response to wounding	32/2117	184/24710	9.05048e-05	0.00255741	0.00232727	TRINITY_DN22110_c1_g5/TRINITY_DN22526_c0_g10/TRINITY_DN15670_c0_g2/TRINITY_DN22110_c1_g4/TRINITY_DN18234_c1_g3/TRINITY_DN17187_c1_g1/TRINITY_DN22215_c0_g1/TRINITY_DN19719_c3_g6/TRINITY_DN19958_c0_g5/TRINITY_DN18548_c1_g2/TRINITY_DN18807_c0_g1/TRINITY_DN14056_c2_g5/TRINITY_DN24477_c1_g1/TRINITY_DN20606_c0_g1/TRINITY_DN14403_c0_g11/TRINITY_DN13948_c2_g10/TRINITY_DN20007_c0_g1/TRINITY_DN18807_c0_g5/…	32
	BP	GO:0009788	negative regulation of abscisic acid-activated signaling pathway	11/2117	49/24710	0.00244908	0.0341147	0.0310447	TRINITY_DN16884_c0_g7/TRINITY_DN18127_c0_g6/TRINITY_DN22655_c0_g8/TRINITY_DN20518_c2_g4/TRINITY_DN23724_c0_g1/TRINITY_DN24566_c0_g1/TRINITY_DN25295_c0_g2/TRINITY_DN18807_c0_g5/TRINITY_DN24866_c0_g1/TRINITY_DN21406_c0_g1/TRINITY_DN18288_c1_g1	11
	BP	GO:0009873	ethylene-activated signaling pathway	53/2117	177/24710	1.98475e-16	4.32619e-14	3.93687e-14	TRINITY_DN22110_c1_g5/TRINITY_DN14371_c0_g4/TRINITY_DN22634_c1_g10/TRINITY_DN17209_c1_g4/TRINITY_DN18127_c0_g6/TRINITY_DN23520_c2_g1/TRINITY_DN16042_c1_g9/TRINITY_DN20926_c1_g5/TRINITY_DN21971_c0_g5/TRINITY_DN19298_c0_g6/TRINITY_DN22110_c1_g4/TRINITY_DN13693_c1_g11/TRINITY_DN16042_c1_g8/TRINITY_DN16042_c1_g7/TRINITY_DN19097_c1_g1/TRINITY_DN16924_c0_g5/TRINITY_DN13833_c1_g2/TRINITY_DN18468_c0_g2/T…	53		Response to hormones	145
	BP	GO:0009723	response to ethylene	28/2117	150/24710	6.8845e-05	0.00200258	0.00182237	TRINITY_DN19099_c0_g1/TRINITY_DN19099_c0_g6/TRINITY_DN16642_c0_g1/TRINITY_DN18127_c0_g6/TRINITY_DN25573_c1_g1/TRINITY_DN23520_c2_g1/TRINITY_DN21971_c0_g5/TRINITY_DN13693_c1_g11/TRINITY_DN17187_c1_g1/TRINITY_DN19958_c0_g5/TRINITY_DN21191_c0_g6/TRINITY_DN25260_c1_g2/TRINITY_DN13833_c1_g2/TRINITY_DN23724_c0_g1/TRINITY_DN14181_c0_g3/TRINITY_DN17501_c1_g5/TRINITY_DN25295_c0_g2/TRINITY_DN16175_c1_g2/TR…	28
	BP	GO:0009737	response to abscisic acid	55/2117	356/24710	1.37944e-05	0.000568444	0.000517289	TRINITY_DN19521_c1_g2/TRINITY_DN25384_c1_g11/TRINITY_DN24514_c0_g1/TRINITY_DN15909_c0_g4/TRINITY_DN19099_c0_g1/TRINITY_DN19099_c0_g6/TRINITY_DN16884_c0_g7/TRINITY_DN23659_c1_g6/TRINITY_DN21018_c0_g4/TRINITY_DN22903_c2_g6/TRINITY_DN16833_c0_g1/TRINITY_DN25573_c1_g1/TRINITY_DN23520_c2_g1/TRINITY_DN14021_c1_g2/TRINITY_DN21971_c0_g5/TRINITY_DN25469_c1_g1/TRINITY_DN22738_c1_g8/TRINITY_DN15944_c1_g7/TR…	55
	BP	GO:0009738	abscisic acid-activated signaling pathway	36/2117	240/24710	0.000690399	0.0131309	0.0119492	TRINITY_DN25062_c1_g1/TRINITY_DN25078_c1_g2/TRINITY_DN25078_c0_g2/TRINITY_DN19590_c2_g2/TRINITY_DN15429_c1_g8/TRINITY_DN16833_c0_g1/TRINITY_DN18127_c0_g6/TRINITY_DN21838_c2_g2/TRINITY_DN22738_c1_g8/TRINITY_DN22655_c0_g8/TRINITY_DN24084_c0_g3/TRINITY_DN22215_c0_g1/TRINITY_DN21789_c0_g8/TRINITY_DN20518_c2_g4/TRINITY_DN25356_c2_g3/TRINITY_DN23724_c0_g1/TRINITY_DN25295_c0_g2/TRINITY_DN17005_c0_g9/TRI…	36
	BP	GO:0009741	response to brassinosteroid	25/2117	60/24710	4.90118e-12	8.07877e-10	7.35176e-10	TRINITY_DN18127_c0_g6/TRINITY_DN23673_c1_g1/TRINITY_DN25167_c0_g1/TRINITY_DN18344_c0_g2/TRINITY_DN18344_c0_g4/TRINITY_DN25350_c2_g5/TRINITY_DN25167_c1_g8/TRINITY_DN13750_c1_g1/TRINITY_DN25167_c1_g3/TRINITY_DN25350_c2_g2/TRINITY_DN25167_c1_g5/TRINITY_DN14260_c0_g2/TRINITY_DN18344_c0_g1/TRINITY_DN25167_c1_g7/TRINITY_DN18344_c0_g3/TRINITY_DN23724_c0_g1/TRINITY_DN25167_c1_g1/TRINITY_DN25295_c0_g2/TRI…	25
	BP	GO:0009751	response to salicylic acid	20/2117	116/24710	0.00195554	0.0280295	0.0255071	TRINITY_DN19099_c0_g1/TRINITY_DN19099_c0_g6/TRINITY_DN25573_c1_g1/TRINITY_DN19597_c1_g8/TRINITY_DN14881_c3_g1/TRINITY_DN18234_c1_g3/TRINITY_DN18548_c1_g2/TRINITY_DN25260_c1_g2/TRINITY_DN18807_c0_g1/TRINITY_DN14181_c0_g3/TRINITY_DN24899_c0_g5/TRINITY_DN16025_c1_g4/TRINITY_DN16025_c1_g11/TRINITY_DN14245_c0_g9/TRINITY_DN14734_c0_g10/TRINITY_DN19890_c3_g3/TRINITY_DN18234_c1_g1/TRINITY_DN22412_c1_g8/T…	20
	BP	GO:0009864	induced systemic resistance, jasmonic acid mediated signaling pathway	7/2117	21/24710	0.00132867	0.021077	0.0191803	TRINITY_DN23520_c2_g1/TRINITY_DN21971_c0_g5/TRINITY_DN13693_c1_g11/TRINITY_DN13833_c1_g2/TRINITY_DN17719_c0_g7/TRINITY_DN15558_c1_g11/TRINITY_DN19231_c0_g5	7
	BP	GO:0042542	response to hydrogen peroxide	27/2117	78/24710	1.16102e-10	1.64036e-08	1.49274e-08	TRINITY_DN21639_c0_g2/TRINITY_DN14120_c0_g1/TRINITY_DN21250_c0_g1/TRINITY_DN21639_c0_g1/TRINITY_DN16138_c0_g5/TRINITY_DN25384_c1_g11/TRINITY_DN23255_c0_g6/TRINITY_DN15557_c1_g1/TRINITY_DN18195_c0_g6/TRINITY_DN18763_c1_g4/TRINITY_DN15921_c0_g2/TRINITY_DN13784_c1_g2/TRINITY_DN17617_c0_g4/TRINITY_DN22160_c0_g3/TRINITY_DN16905_c6_g8/TRINITY_DN22236_c0_g5/TRINITY_DN23659_c1_g6/TRINITY_DN13700_c0_g3/TR…	27
	BP	GO:0050829	defense response to Gram-negative bacterium	5/2117	13/24710	0.00329035	0.0433887	0.0394842	TRINITY_DN25570_c2_g1/TRINITY_DN17686_c0_g1/TRINITY_DN14100_c0_g3/TRINITY_DN17686_c0_g4/TRINITY_DN16637_c2_g4	5
	BP	GO:0034620	cellular response to unfolded protein	8/2117	12/24710	1.03571e-06	6.40197e-05	5.82586e-05	TRINITY_DN16138_c0_g5/TRINITY_DN24968_c1_g5/TRINITY_DN22518_c1_g1/TRINITY_DN17761_c3_g1/TRINITY_DN22236_c0_g1/TRINITY_DN22518_c1_g2/TRINITY_DN14429_c1_g6/TRINITY_DN20558_c0_g1	8
	BP	GO:0006986	response to unfolded protein	8/2117	16/24710	1.96746e-05	0.000778326	0.000708285	TRINITY_DN21250_c0_g1/TRINITY_DN13784_c1_g2/TRINITY_DN22236_c0_g5/TRINITY_DN13700_c0_g3/TRINITY_DN16838_c1_g1/TRINITY_DN17761_c2_g1/TRINITY_DN21250_c0_g2/TRINITY_DN17761_c1_g1	8
	BP	GO:0010120	camalexin biosynthetic process	5/2117	10/24710	0.000801696	0.0144159	0.0131187	TRINITY_DN22042_c3_g7/TRINITY_DN17005_c0_g1/TRINITY_DN22215_c0_g1/TRINITY_DN22042_c3_g3/TRINITY_DN13480_c0_g9	5
	BP	GO:0010200	response to chitin	52/2117	118/24710	6.71904e-25	3.32257e-22	3.02357e-22	TRINITY_DN16138_c0_g5/TRINITY_DN16311_c1_g10/TRINITY_DN21018_c0_g4/TRINITY_DN23520_c2_g1/TRINITY_DN22042_c3_g7/TRINITY_DN17005_c0_g1/TRINITY_DN20926_c1_g5/TRINITY_DN21971_c0_g5/TRINITY_DN19194_c0_g5/TRINITY_DN17275_c3_g5/TRINITY_DN20387_c0_g7/TRINITY_DN18730_c1_g9/TRINITY_DN13693_c1_g11/TRINITY_DN16042_c1_g8/TRINITY_DN18234_c1_g3/TRINITY_DN22215_c0_g1/TRINITY_DN19144_c0_g6/TRINITY_DN18532_c0_g5/T…	52
	BP	GO:0010411	xyloglucan metabolic process	13/2117	37/24710	6.45114e-06	0.000335799	0.00030558	TRINITY_DN25350_c2_g1/TRINITY_DN23673_c1_g1/TRINITY_DN22544_c0_g3/TRINITY_DN25350_c2_g5/TRINITY_DN25350_c2_g3/TRINITY_DN13750_c1_g1/TRINITY_DN25350_c2_g2/TRINITY_DN20916_c2_g1/TRINITY_DN20774_c0_g3/TRINITY_DN15696_c0_g6/TRINITY_DN21828_c0_g5/TRINITY_DN14295_c2_g5/TRINITY_DN22177_c2_g8	13		call wall development	57
	BP	GO:0000271	polysaccharide biosynthetic process	13/2117	47/24710	0.000113036	0.00310534	0.00282589	TRINITY_DN14410_c0_g3/TRINITY_DN14052_c1_g1/TRINITY_DN17923_c0_g6/TRINITY_DN20774_c0_g3/TRINITY_DN20531_c0_g2/TRINITY_DN24510_c1_g4/TRINITY_DN14052_c1_g10/TRINITY_DN24510_c1_g3/TRINITY_DN24510_c1_g1/TRINITY_DN22785_c1_g3/TRINITY_DN20208_c1_g1/TRINITY_DN24510_c1_g5/TRINITY_DN19255_c1_g2	13
	BP	GO:0042546	cell wall biogenesis	13/2117	50/24710	0.000223663	0.00491562	0.00447327	TRINITY_DN25350_c2_g1/TRINITY_DN23673_c1_g1/TRINITY_DN22544_c0_g3/TRINITY_DN25350_c2_g5/TRINITY_DN25350_c2_g3/TRINITY_DN13750_c1_g1/TRINITY_DN25350_c2_g2/TRINITY_DN20916_c2_g1/TRINITY_DN18156_c1_g1/TRINITY_DN21828_c0_g5/TRINITY_DN14295_c2_g5/TRINITY_DN13740_c0_g10/TRINITY_DN22177_c2_g8	13
	BP	GO:0045490	pectin catabolic process	11/2117	37/24710	0.000186775	0.00440715	0.00401055	TRINITY_DN19800_c0_g4/TRINITY_DN19800_c0_g3/TRINITY_DN16441_c0_g4/TRINITY_DN14246_c0_g3/TRINITY_DN26300_c0_g1/TRINITY_DN16441_c0_g12/TRINITY_DN16780_c1_g5/TRINITY_DN16441_c0_g9/TRINITY_DN16441_c0_g16/TRINITY_DN13341_c2_g1/TRINITY_DN14246_c0_g1	11
	BP	GO:0071555	cell wall organization	33/2117	188/24710	5.87603e-05	0.00176103	0.00160255	TRINITY_DN25350_c2_g1/TRINITY_DN23923_c0_g2/TRINITY_DN22544_c0_g3/TRINITY_DN25350_c2_g3/TRINITY_DN20916_c2_g1/TRINITY_DN17923_c0_g6/TRINITY_DN17338_c0_g9/TRINITY_DN14411_c0_g5/TRINITY_DN24510_c1_g4/TRINITY_DN19123_c0_g2/TRINITY_DN20007_c0_g7/TRINITY_DN18156_c1_g1/TRINITY_DN21828_c0_g5/TRINITY_DN18050_c1_g1/TRINITY_DN21804_c0_g6/TRINITY_DN24510_c1_g3/TRINITY_DN13459_c0_g4/TRINITY_DN17338_c0_g7/TRI…	33
	BP	GO:0071669	plant-type cell wall organization or biogenesis	7/2117	13/24710	3.62049e-05	0.00119356	0.00108615	TRINITY_DN13750_c1_g1/TRINITY_DN24510_c1_g4/TRINITY_DN24510_c1_g3/TRINITY_DN19939_c0_g9/TRINITY_DN24510_c1_g1/TRINITY_DN20208_c1_g1/TRINITY_DN24510_c1_g5	7
	BP	GO:0010483	pollen tube reception	6/2117	15/24710	0.00099638	0.016702	0.015199	TRINITY_DN18127_c0_g6/TRINITY_DN23724_c0_g1/TRINITY_DN25295_c0_g2/TRINITY_DN24866_c0_g1/TRINITY_DN21406_c0_g1/TRINITY_DN18288_c1_g1	6
	BP	GO:0030308	negative regulation of cell growth	6/2117	14/24710	0.000644384	0.012496	0.0113715	TRINITY_DN18127_c0_g6/TRINITY_DN23724_c0_g1/TRINITY_DN25295_c0_g2/TRINITY_DN24866_c0_g1/TRINITY_DN21406_c0_g1/TRINITY_DN18288_c1_g1	6
	BP	GO:0045893	positive regulation of DNA-templated transcription	36/2117	248/24710	0.00125956	0.0204213	0.0185836	TRINITY_DN16138_c0_g5/TRINITY_DN16556_c2_g5/TRINITY_DN17209_c1_g4/TRINITY_DN16833_c0_g1/TRINITY_DN19597_c1_g8/TRINITY_DN16042_c1_g9/TRINITY_DN16042_c1_g7/TRINITY_DN21789_c0_g8/TRINITY_DN14014_c2_g3/TRINITY_DN18807_c0_g1/TRINITY_DN21452_c2_g9/TRINITY_DN14181_c0_g3/TRINITY_DN18579_c0_g3/TRINITY_DN24899_c0_g5/TRINITY_DN24895_c1_g1/TRINITY_DN21579_c0_g7/TRINITY_DN23216_c0_g7/TRINITY_DN24981_c0_g2/TRI…	36
	BP	GO:0050832	defense response to fungus	36/2117	180/24710	1.30258e-06	7.15697e-05	6.51292e-05	TRINITY_DN17617_c0_g4/TRINITY_DN17209_c1_g4/TRINITY_DN18127_c0_g6/TRINITY_DN20333_c2_g1/TRINITY_DN24895_c1_g2/TRINITY_DN22042_c3_g7/TRINITY_DN17005_c0_g1/TRINITY_DN17761_c3_g3/TRINITY_DN18234_c1_g3/TRINITY_DN18548_c1_g2/TRINITY_DN24968_c1_g3/TRINITY_DN22166_c1_g3/TRINITY_DN18468_c0_g2/TRINITY_DN23724_c0_g1/TRINITY_DN17686_c0_g1/TRINITY_DN22042_c3_g3/TRINITY_DN17189_c0_g8/TRINITY_DN22155_c0_g1/TRI…	36
	BP	GO:0009615	response to virus	15/2117	49/24710	8.9041e-06	0.00040028	0.000364259	TRINITY_DN21250_c0_g1/TRINITY_DN24968_c1_g5/TRINITY_DN13784_c1_g2/TRINITY_DN22518_c1_g1/TRINITY_DN22236_c0_g5/TRINITY_DN13700_c0_g3/TRINITY_DN17761_c3_g1/TRINITY_DN22236_c0_g1/TRINITY_DN22518_c1_g2/TRINITY_DN17761_c2_g1/TRINITY_DN17761_c3_g3/TRINITY_DN21250_c0_g2/TRINITY_DN24968_c1_g3/TRINITY_DN23216_c0_g7/TRINITY_DN20558_c0_g1	15
	BP	GO:0009617	response to bacterium	17/2117	91/24710	0.0017099	0.0252402	0.0229688	TRINITY_DN21250_c0_g1/TRINITY_DN13784_c1_g2/TRINITY_DN22518_c1_g1/TRINITY_DN22236_c0_g5/TRINITY_DN13700_c0_g3/TRINITY_DN19020_c1_g8/TRINITY_DN22236_c0_g1/TRINITY_DN17761_c2_g1/TRINITY_DN25046_c1_g1/TRINITY_DN21250_c0_g2/TRINITY_DN22215_c0_g1/TRINITY_DN20558_c0_g1/TRINITY_DN13948_c2_g10/TRINITY_DN16821_c0_g5/TRINITY_DN23928_c1_g8/TRINITY_DN15690_c0_g6/TRINITY_DN13948_c2_g9	17
	BP	GO:0009626	plant-type hypersensitive response	22/2117	95/24710	1.33239e-05	0.000568444	0.000517289	TRINITY_DN25046_c1_g1/TRINITY_DN22215_c0_g1/TRINITY_DN19857_c0_g7/TRINITY_DN22495_c2_g1/TRINITY_DN22315_c0_g1/TRINITY_DN24570_c0_g1/TRINITY_DN14734_c0_g4/TRINITY_DN18629_c1_g3/TRINITY_DN23544_c0_g9/TRINITY_DN19857_c0_g4/TRINITY_DN16821_c0_g5/TRINITY_DN22644_c0_g2/TRINITY_DN14734_c0_g5/TRINITY_DN24000_c1_g2/TRINITY_DN14734_c0_g10/TRINITY_DN23928_c1_g8/TRINITY_DN21516_c0_g1/TRINITY_DN25559_c0_g2/TR…	22
	BP	GO:0052051	interaction with host via protein secreted by type II secretion system	7/2117	11/24710	8.12515e-06	0.00040028	0.000364259	TRINITY_DN517_c0_g1/TRINITY_DN7035_c0_g2/TRINITY_DN15028_c0_g3/TRINITY_DN26192_c0_g1/TRINITY_DN7035_c0_g1/TRINITY_DN20620_c0_g4/TRINITY_DN154_c0_g1	7
