# Supplementary material for: The developmental transcriptome dynamics of current-year shoot utilized as scion in Camellia chekiangoleosa
Source: BMC Plant Biol. 2025 May 28;25:712. doi: 10.1186/s12870-025-06715-3 (PMC12117948; doi:10.1186/s12870-025-06715-3)
Supplement: Supplementary file 14 — Supplementary Material 14 [file 12870_2025_6715_MOESM14_ESM.xlsx]

## Sheet: Sheet1
Suppl. Table S6: GO enrichment analysis and the expression level of the DEGs assigned in different clusters based on fuzzy c-means clustering analysis.
Cluster	GO functional category	Gene_id	Annotation	Name	swissprot_description	S1	S2	S3	S4	S5	B1	B2	B4	B5
Cluster1	response to light stimulus	TRINITY_DN21312_c1_g7	nitrite reductase	-	Nitrate reductase [NADH] OS=Cucurbita maxima PE=2 SV=1	0.982838	-0.572614	-0.523884	-0.647148	-0.730576	2.47829	-0.414901	-0.258567	-0.313434
		TRINITY_DN13292_c0_g1	PREDICTED: root phototropism protein 3-like isoform X1	RPT3	Root phototropism protein 3 OS=Arabidopsis thaliana GN=RPT3 PE=1 SV=2	1.19937	-0.675693	-0.740283	-0.80683	-0.822488	2.2563	-0.00239222	-0.0376231	-0.370359
		TRINITY_DN19043_c0_g7	hypothetical protein BC332_03838	PRE6	Transcription factor PRE6 OS=Arabidopsis thaliana GN=PRE6 PE=1 SV=1	0.613121	-0.62124	-0.623188	-0.621727	-0.640724	2.57037	0.216606	-0.440031	-0.453183
		TRINITY_DN20606_c0_g1	actin-like	-	Actin OS=Coleochaete scutata PE=2 SV=1	1.10584	-0.839977	0.209796	-0.968913	-0.517637	2.28982	-0.336941	-0.571877	-0.370105
		TRINITY_DN16607_c0_g3	gibberellin 2-oxidase 4	GA2OX2	Gibberellin 2-beta-dioxygenase 2 OS=Pisum sativum GN=GA2OX2 PE=2 SV=1	1.04655	-0.363544	-0.0407516	0.0322015	-0.607388	2.33872	-0.79027	-0.777279	-0.83824
		TRINITY_DN20809_c0_g4	PREDICTED: BTB/POZ domain-containing protein At5g67385	At5g67385	BTB/POZ domain-containing protein At5g67385 OS=Arabidopsis thaliana GN=At5g67385 PE=1 SV=2	1.2368	0.0664988	-0.751219	-1.00558	-1.15552	2.08933	-0.247057	-0.342035	0.108783
		TRINITY_DN19575_c2_g2	hypothetical protein DVH24_041473	-	-	-0.212807	-0.779667	1.9485	-0.492619	-0.601166	1.69281	-0.362362	-0.941282	-0.251402
		TRINITY_DN23418_c0_g4	gibberellin 20 oxidase 1	GA20OX1	Gibberellin 20 oxidase 1 OS=Arabidopsis thaliana GN=GA20OX1 PE=2 SV=2	-0.172806	-0.757273	-0.500677	0.876383	-0.961123	1.65187	-0.653209	1.51645	-0.999612
		TRINITY_DN17793_c0_g1	enolase-like isoform X2	ENO1	Enolase OS=Oryza sativa subsp. japonica GN=ENO1 PE=1 SV=2	-0.492105	-0.436959	-0.00612738	0.0662523	-0.264626	2.75809	-0.602398	-0.519678	-0.502445
		TRINITY_DN15562_c0_g2	Phosphoglycerate kinase, cytosolic	-	Phosphoglycerate kinase, cytosolic OS=Triticum aestivum PE=2 SV=1	0.435884	-0.868618	-0.0131291	-0.0367613	0.610763	2.34065	-0.939515	-1.03877	-0.490501
		TRINITY_DN16186_c0_g2	PREDICTED: enolase	ENO1	Enolase OS=Oryza sativa subsp. japonica GN=ENO1 PE=1 SV=2	-0.0872568	0.107698	-0.334383	-0.578762	-0.27672	2.75469	-0.672121	-0.471675	-0.44147
		TRINITY_DN18792_c0_g2	chlorophyll a-b binding protein CP29.2, chloroplastic-like	LHCB4.1	Chlorophyll a-b binding protein CP29.1, chloroplastic OS=Arabidopsis thaliana GN=LHCB4.1 PE=1 SV=1	-0.0776448	-0.755111	-0.243011	-0.664427	0.285093	2.62689	-0.819124	0.146399	-0.499061
		TRINITY_DN18310_c0_g1	chlorophyll a-b binding protein, chloroplastic	OsI_012078	Chlorophyll a-b binding protein, chloroplastic OS=Oryza sativa subsp. indica GN=OsI_012078 PE=2 SV=1	0.0955654	-0.877154	-0.212462	-0.477827	0.152734	2.64085	-0.753431	0.048636	-0.616909
		TRINITY_DN23583_c0_g6	chlorophyll a-b binding protein 8, chloroplastic	CAB8	Chlorophyll a-b binding protein 8, chloroplastic OS=Solanum lycopersicum GN=CAB8 PE=3 SV=1	0.100752	-0.720337	-0.609669	-0.299083	0.175721	2.64256	-0.852425	0.0757623	-0.51328
	nitrate assimilation	TRINITY_DN21312_c1_g7	nitrite reductase	-	Nitrate reductase [NADH] OS=Cucurbita maxima PE=2 SV=1	0.982838	-0.572614	-0.523884	-0.647148	-0.730576	2.47829	-0.414901	-0.258567	-0.313434
		TRINITY_DN18143_c1_g6	sulfite oxidase-like	SOX	Sulfite oxidase OS=Arabidopsis thaliana GN=SOX PE=1 SV=1	0.461115	-0.570559	-0.505204	-0.619575	-0.414174	2.68552	-0.437515	-0.484197	-0.115409
		TRINITY_DN17923_c0_g3	nitrate transporter protein 1.2-like protein, partial	NPF4.6	Protein NRT1/ PTR FAMILY 4.6 OS=Arabidopsis thaliana GN=NPF4.6 PE=1 SV=1	-0.558984	0.909108	-0.105442	-0.322195	-0.839488	2.4027	0.0967394	-0.732022	-0.850417
		TRINITY_DN20214_c0_g5	Protein NRT1/ PTR FAMILY 2.13 like, partial	NPF2.13	Protein NRT1/ PTR FAMILY 2.13 OS=Arabidopsis thaliana GN=NPF2.13 PE=1 SV=1	0.193001	-0.720789	1.16363	-1.0512	-0.236723	2.15487	-0.87444	-0.715792	0.087444
		TRINITY_DN20214_c0_g9	Protein NRT1/ PTR FAMILY 2.13 like	NPF2.13	Protein NRT1/ PTR FAMILY 2.13 OS=Arabidopsis thaliana GN=NPF2.13 PE=1 SV=1	-0.103533	-0.832915	0.324891	-0.999918	-0.583296	2.41803	-0.535497	-0.421605	0.733842
		TRINITY_DN14042_c0_g7	Protein NRT1/ PTR FAMILY 6.4 like, partial	NPF6.4	Protein NRT1/ PTR FAMILY 6.4 OS=Arabidopsis thaliana GN=NPF6.4 PE=1 SV=1	0.397523	-0.615633	-0.657036	-0.657036	-0.491424	2.58458	-0.537698	-0.452457	0.429184
Cluster2	cell cycle or cell division	TRINITY_DN14683_c0_g1	Auxin response factor like	ARF5	Auxin response factor 5 OS=Arabidopsis thaliana GN=ARF5 PE=1 SV=3	-1.50587	-0.325043	0.250654	-0.313088	-0.354472	-0.456552	2.46883	0.18444	0.0510913
		TRINITY_DN21218_c0_g2	CDT1-like protein	CDT1A	CDT1-like protein a, chloroplastic OS=Arabidopsis thaliana GN=CDT1A PE=1 SV=1	-1.21616	-0.16375	-0.409693	0.131763	-0.585094	-0.92255	1.75804	1.71228	-0.304833
		TRINITY_DN20462_c1_g4	cyclin dependent kinase B	CDC2C	Cell division control protein 2 homolog C OS=Antirrhinum majus GN=CDC2C PE=2 SV=1	-1.50131	-0.353537	0.723918	0.668084	-0.163065	-1.1444	1.98902	0.299509	-0.518212
		TRINITY_DN24042_c0_g1	Cell division control protein 6 B like	CDC6B	Cell division control protein 6 homolog B OS=Arabidopsis thaliana GN=CDC6B PE=2 SV=1	-1.1113	-0.339515	-0.661617	0.250349	-0.970331	-0.189884	1.53718	1.90575	-0.420631
		TRINITY_DN20431_c0_g3	Cell division cycle 20.1, cofactor of APC complex like	CDC20-1	Cell division cycle 20.1, cofactor of APC complex OS=Arabidopsis thaliana GN=CDC20-1 PE=1 SV=1	-0.775518	-0.240966	-0.299433	-0.11568	-0.375857	-0.441423	2.74208	0.114428	-0.607635
		TRINITY_DN20431_c0_g9	Cell division cycle 20.1, cofactor of APC complex like	CDC20-1	Cell division cycle 20.1, cofactor of APC complex OS=Arabidopsis thaliana GN=CDC20-1 PE=1 SV=1	-0.854818	-0.348215	-0.116973	-0.247808	-0.482092	-0.357343	2.64576	0.465696	-0.704207
		TRINITY_DN16176_c0_g3	Condensin complex subunit like	CAPH	Condensin complex subunit 2 OS=Arabidopsis thaliana GN=CAPH PE=1 SV=1	-1.3117	-0.619918	0.00851994	-0.0481562	-0.496564	-0.628253	2.07553	1.35374	-0.333204
		TRINITY_DN1527_c0_g1	Cyclin-A1-1 like	CYCA1-1	Cyclin-A1-1 OS=Arabidopsis thaliana GN=CYCA1-1 PE=1 SV=1	-1.2786	-0.298198	0.279747	0.0571258	-0.294573	-0.962437	2.4697	0.215934	-0.1887
		TRINITY_DN16674_c0_g5	cyclin A2L	CYCA2-1	Cyclin-A2-1 OS=Arabidopsis thaliana GN=CYCA2-1 PE=2 SV=3	-1.36579	-0.47833	0.410893	0.144479	-0.41305	-1.1576	2.23874	0.331498	0.289155
		TRINITY_DN17069_c1_g5	Cyclin-A2-4 like	CYCA2-4	Cyclin-A2-4 OS=Arabidopsis thaliana GN=CYCA2-4 PE=2 SV=1	-1.55555	-0.168558	1.027	0.398519	-0.403335	-1.06071	1.94444	0.264877	-0.446679
		TRINITY_DN20060_c1_g3	cyclin	CYCB2-2	Cyclin-B2-2 OS=Oryza sativa subsp. indica GN=CYCB2-2 PE=1 SV=2	-1.13939	-0.309434	0.00922972	0.224059	-0.322324	-0.773466	2.55926	0.245542	-0.493472
		TRINITY_DN18820_c1_g5	G2/mitotic-specific cyclin-1 like	CYCB2-4	Cyclin-B2-4 OS=Arabidopsis thaliana GN=CYCB2-4 PE=2 SV=2	-1.58179	0.00796742	0.906591	0.972195	0.282589	-1.18053	1.5428	-0.013392	-0.936426
		TRINITY_DN18470_c0_g6	cylin D3-1, partial	CYCD3-2	Cyclin-D3-2 OS=Arabidopsis thaliana GN=CYCD3-2 PE=2 SV=1	-2.01985	0.044434	0.328571	0.092539	-0.343049	-1.20339	0.951029	1.17675	0.972967
		TRINITY_DN23363_c0_g2	Cyclin-U4-1 like	CYCU4-1	Cyclin-U4-1 OS=Arabidopsis thaliana GN=CYCU4-1 PE=1 SV=1	-1.0807	0.49267	0.125301	-0.570293	-0.796135	-0.787102	1.0377	2.14433	-0.565776
		TRINITY_DN22557_c0_g6	G2/mitotic-specific cyclin S13-6 like	-	G2/mitotic-specific cyclin S13-6 OS=Glycine max PE=2 SV=1	-1.07996	-0.328585	0.058842	0.343463	-0.615744	-0.913057	2.38626	0.660131	-0.511351
		TRINITY_DN22186_c0_g1	cyclin B	-	G2/mitotic-specific cyclin S13-6 OS=Glycine max PE=2 SV=1	-1.43135	0.120623	0.14836	0.21523	-0.645258	0.598815	2.12714	0.113743	-1.2473
		TRINITY_DN13666_c0_g7	G2/mitotic-specific cyclin-2-like	-	G2/mitotic-specific cyclin-1 OS=Medicago sativa subsp. varia PE=2 SV=1	-1.14478	-0.397814	-0.0276303	0.26343	-0.487299	-0.452447	2.5646	0.283211	-0.601274
		TRINITY_DN13666_c0_g8	G2/mitotic-specific cyclin-2-like	-	G2/mitotic-specific cyclin-2 (Fragment) OS=Medicago sativa PE=2 SV=1	-1.45012	-0.311337	0.507102	1.41637	-0.176558	-0.986207	1.5951	0.340094	-0.934444
		TRINITY_DN18820_c1_g4	G2/mitotic-specific cyclin-1 like	-	G2/mitotic-specific cyclin-2 OS=Medicago sativa subsp. varia PE=2 SV=1	-1.40567	-0.396223	0.345135	0.942714	-0.2165	-1.02825	2.04352	0.376586	-0.661314
		TRINITY_DN21697_c2_g7	DNA replication licensing factor MCM3 2 like	ROA2	DNA replication licensing factor MCM3 homolog 2 OS=Zea mays GN=ROA2 PE=2 SV=1	-1.47123	-0.597887	-0.0274551	0.457888	-0.891271	-0.578146	1.61781	1.58514	-0.0948451
		TRINITY_DN13655_c1_g3	DNA replication licensing factor like	MCM4	DNA replication licensing factor MCM4 OS=Oryza sativa subsp. japonica GN=MCM4 PE=3 SV=2	-1.45711	-0.433441	-0.209513	0.456051	-0.756004	-0.672476	1.37042	1.87249	-0.170414
		TRINITY_DN18312_c0_g6	DNA replication licensing factor like	MCM5	DNA replication licensing factor MCM5 OS=Arabidopsis thaliana GN=MCM5 PE=1 SV=1	-1.36109	-0.392739	-0.356387	0.83704	-0.873822	-0.456161	0.777485	2.12173	-0.296058
		TRINITY_DN21553_c2_g15	DNA replication licensing factor MCM7	MCM7	DNA replication licensing factor MCM7 OS=Oryza sativa subsp. japonica GN=MCM7 PE=2 SV=1	-1.37415	-0.276627	-0.380487	0.553254	-0.890799	-0.736008	1.2643	1.90943	-0.0689071
		TRINITY_DN24185_c0_g2	Dynamin central domain-containing protein	DRP1C	Dynamin-related protein 1C OS=Arabidopsis thaliana GN=DRP1C PE=1 SV=2	-0.966587	0.276831	-0.405193	-0.69285	-0.836678	1.39962	2.05844	-0.191771	-0.641814
		TRINITY_DN24185_c0_g5	Dynamin-related protein like	DRP1E	Dynamin-related protein 1E OS=Arabidopsis thaliana GN=DRP1E PE=1 SV=1	-1.47411	0.367892	1.23417	0.217613	-0.0540857	-1.55905	1.61694	-0.0971001	-0.252279
		TRINITY_DN20904_c0_g8	E2F transcription factor-like	E2FF	E2F transcription factor-like E2FF OS=Arabidopsis thaliana GN=E2FF PE=2 SV=1	-1.55597	-0.413339	0.460266	0.39084	-0.309201	-1.03817	2.18433	0.312736	-0.0314986
		TRINITY_DN15404_c0_g8	histone H3-like centromeric protein	HTR12	Histone H3-like centromeric protein HTR12 OS=Arabidopsis thaliana GN=HTR12 PE=1 SV=3	-1.04281	-0.227806	-0.394946	-0.272377	-0.713309	-0.963223	2.28089	0.440755	0.892829
		TRINITY_DN15404_c0_g12	histone H3-like centromeric protein	HTR12	Histone H3-like centromeric protein HTR12 OS=Arabidopsis thaliana GN=HTR12 PE=1 SV=3	-1.32698	-0.619653	-0.201544	-0.22355	-0.503337	-0.81456	2.06504	1.17538	0.449196
		TRINITY_DN21813_c2_g8	Histone-lysine N-methyltransferase	ATXR6	Histone-lysine N-methyltransferase ATXR6 OS=Arabidopsis thaliana GN=ATXR6 PE=1 SV=1	-1.18347	0.087586	-0.136077	0.267607	-0.796154	-1.0771	1.54958	1.75687	-0.468843
		TRINITY_DN21219_c1_g4	Microtubule-associated protein RP/EB family member 1C like	EB1C	Microtubule-associated protein RP/EB family member 1C OS=Arabidopsis thaliana GN=EB1C PE=1 SV=1	-1.3718	-0.362747	0.506036	0.251887	-0.150076	-1.01283	2.33259	0.185521	-0.378584
		TRINITY_DN21219_c1_g6	Microtubule-associated protein RP/EB family member 1C like	EB1C	Microtubule-associated protein RP/EB family member 1C OS=Arabidopsis thaliana GN=EB1C PE=1 SV=1	-1.33657	-0.356662	0.422104	0.100283	-0.266923	-1.08385	2.29217	0.545881	-0.316434
		TRINITY_DN16225_c1_g2	mitotic spindle checkpoint protein MAD2	MAD2	Mitotic spindle checkpoint protein MAD2 OS=Arabidopsis thaliana GN=MAD2 PE=1 SV=1	-1.05127	-0.322866	0.221353	0.457042	-0.265635	-0.861362	2.50385	-0.0096542	-0.671458
		TRINITY_DN20234_c1_g2	Patellin-4	PATL4	Patellin-4 OS=Arabidopsis thaliana GN=PATL4 PE=1 SV=2	-1.27859	-0.0475723	0.139336	1.65869	0.60226	-1.09187	1.368	-0.318517	-1.03174
		TRINITY_DN14782_c1_g6	Patellin-4 like	PATL4	Patellin-4 OS=Arabidopsis thaliana GN=PATL4 PE=1 SV=2	-1.19188	-0.397569	-0.440103	0.122402	-0.103025	-0.806954	2.50959	0.474366	-0.166826
		TRINITY_DN21321_c3_g3	hypothetical protein DVH24_037364	PHB3	Prohibitin-3, mitochondrial OS=Arabidopsis thaliana GN=PHB3 PE=1 SV=1	-1.0093	0.492658	0.613682	0.018785	-1.52754	-0.98518	1.65792	1.08919	-0.350215
		TRINITY_DN25132_c0_g5	prohibitin-3, mitochondrial	PHB3	Prohibitin-3, mitochondrial OS=Arabidopsis thaliana GN=PHB3 PE=1 SV=1	-0.699784	0.306152	0.126087	-1.20249	-0.537145	-0.515494	2.06245	1.24027	-0.780048
		TRINITY_DN23515_c0_g7	Protein ALWAYS EARLY like isoform 1	ALY3	Protein ALWAYS EARLY 3 OS=Arabidopsis thaliana GN=ALY3 PE=1 SV=1	-0.861406	1.0253	0.892987	-0.621279	-0.44976	-1.22895	1.9074	0.143205	-0.8075
		TRINITY_DN19289_c0_g1	Protein CHROMOSOME TRANSMISSION FIDELITY like	CTF7	Protein CHROMOSOME TRANSMISSION FIDELITY 7 OS=Arabidopsis thaliana GN=CTF7 PE=1 SV=1	-1.1039	-0.345072	-0.195649	-0.257176	-0.720093	-0.834358	2.20976	1.20775	0.0387392
		TRINITY_DN18134_c1_g12	protein FIZZY-RELATED 3-like	FZR3	Protein FIZZY-RELATED 3 OS=Arabidopsis thaliana GN=FZR3 PE=1 SV=1	-0.950365	-0.320744	-0.593951	-0.322709	-0.32664	0.314119	2.59609	0.308878	-0.704675
		TRINITY_DN18366_c2_g4	protein POLLENLESS 3-LIKE 2	At3g51280	Protein POLLENLESS 3-LIKE 2 OS=Arabidopsis thaliana GN=At3g51280 PE=2 SV=1	-1.16918	-0.566158	0.279623	0.778107	-0.420155	-0.764861	2.27442	0.346146	-0.757949
		TRINITY_DN18251_c1_g2	Protein POLYCHOME like	PYM	Protein POLYCHOME OS=Arabidopsis thaliana GN=PYM PE=1 SV=1	-1.67145	-0.188397	0.147518	0.122382	0.325759	-1.25784	2.04418	0.515425	-0.0375778
		TRINITY_DN21062_c0_g1	Structural maintenance of chromosomes protein like	SMC2-2	Structural maintenance of chromosomes protein 2-2 OS=Arabidopsis thaliana GN=SMC2-2 PE=2 SV=1	-1.76154	-0.246988	1.18748	-0.469455	-0.271904	-0.156221	2.0115	-0.0512168	-0.241648
		TRINITY_DN23746_c1_g6	Wee1-like protein kinase	WEE1	Wee1-like protein kinase OS=Arabidopsis thaliana GN=WEE1 PE=1 SV=1	-1.67865	0.133338	-0.126274	0.294933	-1.28658	-0.653445	1.4155	1.24066	0.660509
		TRINITY_DN14579_c0_g6	Spindle and kinetochore-associated protein	-	-	-1.3144	0.848551	0.801279	0.156568	-0.569612	-1.39285	1.85937	0.0157574	-0.404663
	meristem development	TRINITY_DN14683_c0_g3	Auxin response factor like	ARF5	Auxin response factor 5 OS=Arabidopsis thaliana GN=ARF5 PE=1 SV=3	-1.4859	-0.367008	-0.0896249	-0.173861	-0.188326	-0.521016	2.50042	0.222644	0.102672
		TRINITY_DN17284_c0_g7	probable glutamate carboxypeptidase 2 isoform X1	AMP1	Probable glutamate carboxypeptidase 2 OS=Arabidopsis thaliana GN=AMP1 PE=1 SV=3	-1.38825	0.93241	-1.60834	1.02749	0.441163	-0.82833	0.722881	1.02573	-0.324759
		TRINITY_DN16648_c1_g1	Protein MAIN-like 1	-	-	-1.28295	-0.138073	0.261207	-0.565872	-0.390678	-0.321415	2.46132	0.55048	-0.574021
		TRINITY_DN14183_c0_g6	Cytokinin dehydrogenase	CKX1	Cytokinin dehydrogenase 1 OS=Arabidopsis thaliana GN=CKX1 PE=1 SV=1	-0.588968	-0.656033	-0.661095	-0.654768	-0.66236	0.322112	2.42772	0.872555	-0.39916
Cluster3	asymmetric cell division, polarity specification of adaxial/abaxial axis	TRINITY_DN20916_c2_g3	protein indeterminate-domain 7-like isoform X1	JKD	Zinc finger protein JACKDAW OS=Arabidopsis thaliana GN=JKD PE=1 SV=1	-0.186376	-0.985374	-0.826602	-1.0225	-0.823747	0.622331	0.199702	0.967288	2.05527
		TRINITY_DN20916_c2_g5	protein indeterminate-domain 12-like	NUC	Zinc finger protein NUTCRACKER OS=Arabidopsis thaliana GN=NUC PE=2 SV=1	-0.947752	-0.198799	-1.05518	-0.843379	-0.923733	0.0121308	1.30173	1.61485	1.04014
		TRINITY_DN20674_c1_g12	Zinc finger protein like	JKD	Zinc finger protein JACKDAW OS=Arabidopsis thaliana GN=JKD PE=1 SV=1	0.0872633	-1.40351	-0.969416	0.307167	-0.957992	-0.135496	0.150093	2.07782	0.844074
		TRINITY_DN20674_c1_g10	hypothetical protein CCACVL1_19832	MGP	Zinc finger protein MAGPIE OS=Arabidopsis thaliana GN=MGP PE=1 SV=1	-1.77883	-0.687979	-0.342943	0.424724	-0.288702	-0.150085	0.00661277	2.11223	0.704971
		TRINITY_DN20292_c1_g13	transcription factor AS1	AS1	Transcription factor AS1 OS=Arabidopsis thaliana GN=AS1 PE=1 SV=1	-0.592526	-0.851459	-0.92004	-0.889255	-0.856641	0.292936	1.12765	1.8828	0.806534
		TRINITY_DN20292_c1_g2	transcription factor AS1	AS1	Transcription factor AS1 OS=Arabidopsis thaliana GN=AS1 PE=1 SV=1	-0.792002	-0.679568	-0.983447	-0.631466	-0.730183	-0.15092	1.41938	1.87732	0.670886
		TRINITY_DN24917_c2_g2	transcription factor AS1	AS1	Transcription factor AS1 OS=Arabidopsis thaliana GN=AS1 PE=1 SV=1	-0.81638	-0.579986	-1.05215	-0.707632	-0.5899	-0.08675	1.22348	2.05721	0.552102
		TRINITY_DN22007_c2_g10	Protein TOO MANY MOUTHS like	TMM	Protein TOO MANY MOUTHS OS=Arabidopsis thaliana GN=TMM PE=1 SV=1	-0.67371	-0.671736	-0.679629	-0.681602	-0.663844	-0.659898	0.581192	1.67035	1.77887
	meristem structural organization	TRINITY_DN24789_c0_g4	filamentous flower	YAB1	Axial regulator YABBY 1 OS=Arabidopsis thaliana GN=YAB1 PE=1 SV=1	-0.448185	-0.881604	-0.889286	-0.890054	-0.89159	-0.0539401	1.62578	1.3696	1.05928
		TRINITY_DN19370_c2_g3	protein YABBY 4	YAB1	Axial regulator YABBY 1 OS=Arabidopsis thaliana GN=YAB1 PE=1 SV=1	-0.420374	-0.966435	-0.989493	-1.00306	-1.01174	1.20804	1.1188	1.17142	0.892831
		TRINITY_DN21228_c0_g7	MADS domain transcription factor APL2	1AP1	Floral homeotic protein APETALA 1-1 OS=Brassica oleracea var. italica GN=1AP1 PE=2 SV=1	-0.55326	-0.252925	-0.311729	-0.308813	-0.23543	-0.452663	-0.116365	2.8	-0.568811
		TRINITY_DN23054_c0_g2	FUL2-3	AP1	Floral homeotic protein APETALA 1 OS=Arabidopsis thaliana GN=AP1 PE=1 SV=2	-0.692119	-0.718771	-0.699734	-0.663563	-0.659755	-0.51507	1.68567	1.82845	0.434901
		TRINITY_DN24739_c3_g5	acetyl-CoA carboxylase 1-like	ACC2	Acetyl-CoA carboxylase 2 OS=Arabidopsis thaliana GN=ACC2 PE=2 SV=1	-0.925949	-0.899553	-0.0222283	-1.01556	-1.18157	1.03362	1.5143	1.20867	0.288274
		TRINITY_DN20393_c0_g1	Biotin carboxylase	ACC1	Acetyl-CoA carboxylase 1 OS=Arabidopsis thaliana GN=ACC1 PE=1 SV=1	-0.489845	-0.497809	-0.231042	-1.33444	-1.41656	1.08686	1.06447	1.50244	0.315928
	response to gibberellin	TRINITY_DN22920_c1_g2	gibberellin induced protein, partial	GAST1	Protein GAST1 OS=Solanum lycopersicum GN=GAST1 PE=2 SV=1	-0.569753	-0.866438	-0.863181	-0.865604	-0.906558	0.335476	1.87443	1.28408	0.577543
		TRINITY_DN16835_c1_g1	gibberellin-regulated protein 6-like	GASA6	Gibberellin-regulated protein 6 OS=Arabidopsis thaliana GN=GASA6 PE=3 SV=1	-0.978927	-0.432514	-0.725433	-0.679815	-0.575798	-0.732443	1.79799	0.993	1.33394
		TRINITY_DN23589_c0_g4	Transcription factor bHLH137	BHLH137	Transcription factor bHLH137 OS=Arabidopsis thaliana GN=BHLH137 PE=2 SV=1	-0.106331	-0.750047	-0.916229	-0.887577	-0.837913	0.552666	2.37112	0.333001	0.241314
		TRINITY_DN13372_c1_g12	Snakin-1 like	SN1	Snakin-1 OS=Solanum tuberosum GN=SN1 PE=1 SV=1	-0.833441	-0.751528	-0.658068	-0.719263	-0.604025	-0.593876	1.21739	1.11047	1.83234
		TRINITY_DN2823_c0_g1	snakin-1-like	SN1	Snakin-1 OS=Solanum tuberosum GN=SN1 PE=1 SV=1	-0.660446	-0.663018	-0.667943	-0.665958	-0.661402	-0.625389	0.739771	1.00024	2.20415
		TRINITY_DN18456_c1_g5	Zinc finger protein	GIS2	Zinc finger protein GIS2 OS=Arabidopsis thaliana GN=GIS2 PE=2 SV=1	-1.44247	-1.22181	0.461257	-0.172298	-1.28692	1.20929	0.626855	0.964168	0.861926
		TRINITY_DN14014_c2_g11	Proliferating cell nuclear antigen gene-controlling element binding factor, putative	TCP14	Transcription factor TCP14 OS=Arabidopsis thaliana GN=TCP14 PE=1 SV=1	-1.18421	-1.02213	-0.0455854	0.397099	-0.372787	-1.09	0.159042	1.4172	1.74136
		TRINITY_DN18804_c0_g1	ZF-HD homeobox protein	MIF1	Mini zinc finger protein 1 OS=Oryza sativa subsp. indica GN=MIF1 PE=3 SV=1	-1.00609	-0.0728984	-0.574132	1.03552	-0.999976	-0.439654	-0.211451	2.31102	-0.0423354
		TRINITY_DN15653_c2_g7	Transcription factor MYB39	MYB39	Transcription factor MYB39 OS=Arabidopsis thaliana GN=MYB39 PE=2 SV=1	-0.607327	-0.598154	-0.605187	-0.581643	-0.596014	-0.528133	-0.0991375	1.36703	2.24857
		TRINITY_DN23782_c0_g5	Growth-regulating factor 1	GRF1	Growth-regulating factor 1 OS=Oryza sativa subsp. japonica GN=GRF1 PE=3 SV=1	-0.660244	-0.689791	-0.73247	-0.73247	-0.781714	-0.502661	1.77245	1.55249	0.774419
		TRINITY_DN21292_c0_g2	RING-H2 zinc finger protein	XERICO	Probable E3 ubiquitin-protein ligase XERICO OS=Arabidopsis thaliana GN=XERICO PE=1 SV=1	0.206224	-0.276885	-0.656425	-0.362801	-0.434919	0.0840671	-0.383134	-0.86458	2.68845
	auxin biosynthetic process	TRINITY_DN19409_c1_g2	Protein SHI RELATED SEQUENCE like	SRS1	Protein SHI RELATED SEQUENCE 1 OS=Arabidopsis thaliana GN=SRS1 PE=1 SV=2	-1.63359	-0.0478001	-1.52833	0.656997	-0.157639	-0.0958545	0.20849	1.53342	1.06432
		TRINITY_DN19409_c1_g6	protein SHI RELATED SEQUENCE 1-like	SRS5	Protein SHI RELATED SEQUENCE 5 OS=Arabidopsis thaliana GN=SRS5 PE=2 SV=1	-1.45386	-0.882064	-1.20617	1.42634	-0.0654196	-0.349901	0.510619	0.701689	1.31877
		TRINITY_DN22385_c0_g5	Protein SHI RELATED SEQUENCE like	SRS1	Protein SHI RELATED SEQUENCE 1 OS=Arabidopsis thaliana GN=SRS1 PE=1 SV=2	-1.68765	-0.420683	-1.27681	0.428064	-0.322278	-0.0664237	0.666697	1.23991	1.43918
		TRINITY_DN15101_c3_g4	Tryptophan aminotransferase-related protein	TAR2	Tryptophan aminotransferase-related protein 2 OS=Arabidopsis thaliana GN=TAR2 PE=2 SV=1	-0.718499	-0.748761	-0.766281	-0.756725	-0.761503	-0.248643	1.87925	0.648065	1.4731
		TRINITY_DN15101_c3_g3	Tryptophan aminotransferase-related protein	TAR2	Tryptophan aminotransferase-related protein 2 OS=Arabidopsis thaliana GN=TAR2 PE=2 SV=1	-1.15689	-0.9526	-0.772038	-0.360831	-1.00532	0.618421	0.837204	1.26159	1.53046
	plant-type cell wall organization	TRINITY_DN17612_c0_g2	alpha-expansin 3	EXPA1	Expansin-A1 OS=Arabidopsis thaliana GN=EXPA1 PE=2 SV=1	-1.67594	-0.253831	0.368898	-0.939257	-0.701139	-0.0287502	1.83924	0.330583	1.0602
		TRINITY_DN14197_c0_g2	expansin-A4-like isoform X1	EXPA1	Expansin-A1 OS=Arabidopsis thaliana GN=EXPA1 PE=2 SV=1	-1.66798	-0.402938	0.308578	-1.04619	-0.615286	0.143634	1.84451	0.58792	0.847747
		TRINITY_DN14197_c0_g4	alpha-expansin	EXPA1	Expansin-A1 OS=Arabidopsis thaliana GN=EXPA1 PE=2 SV=1	-0.973763	-0.936954	-0.490187	-0.467439	-0.916394	0.667134	1.84839	1.41187	-0.142659
		TRINITY_DN14197_c0_g7	Expansin-A8 like	EXPA8	Expansin-A8 OS=Arabidopsis thaliana GN=EXPA8 PE=2 SV=1	-0.69869	-0.206769	-0.8554	-1.09231	-1.26315	0.789809	1.73206	0.633298	0.961145
		TRINITY_DN13645_c0_g5	Expansin-A8 like	EXPA8	Expansin-A8 OS=Arabidopsis thaliana GN=EXPA8 PE=2 SV=1	-0.558774	-0.558952	-0.557704	-0.557168	-0.554404	-0.493582	-0.154869	0.918434	2.51702
		TRINITY_DN14197_c0_g5	expansin-A1 isoform X1	EXPA1	Expansin-A1 OS=Arabidopsis thaliana GN=EXPA1 PE=2 SV=1	-1.18734	-0.841874	-0.314531	0.236181	-0.131638	-1.10707	0.126445	1.98688	1.23295
		TRINITY_DN15990_c1_g1	peroxidase N1	poxN1	Peroxidase N1 OS=Nicotiana tabacum GN=poxN1 PE=1 SV=1	-0.675389	-1.13057	-0.220203	-0.123796	-0.0676609	-0.288542	-0.265355	2.65125	0.120271
		TRINITY_DN13890_c0_g5	peroxidase 46-like	PER18	Peroxidase 18 OS=Arabidopsis thaliana GN=PER18 PE=3 SV=1	-0.716057	-0.705969	-0.712388	-0.713305	-0.713305	-0.563817	0.987011	1.21629	1.92154
		TRINITY_DN21816_c0_g10	peroxidase 43	PER43	Peroxidase 43 OS=Arabidopsis thaliana GN=PER43 PE=3 SV=2	-0.64852	-0.682868	-0.589638	-0.650973	-0.650973	0.502133	-0.36883	2.48204	0.60763
		TRINITY_DN17991_c0_g1	Peroxidase	PER27	Peroxidase 27 OS=Arabidopsis thaliana GN=PER27 PE=1 SV=1	-0.530428	-0.53956	-0.53956	-0.532711	-0.53956	-0.40486	-0.32267	0.843966	2.56538
		TRINITY_DN17484_c0_g3	LRR receptor-like serine/threonine-protein kinase	ERECTA	LRR receptor-like serine/threonine-protein kinase ERECTA OS=Arabidopsis thaliana GN=ERECTA PE=1 SV=1	-0.641609	-0.802248	-0.766078	-0.91661	-0.904908	0.144031	1.82037	0.695894	1.37116
Cluster4	lignin biosynthetic process	TRINITY_DN18278_c0_g6				-0.779864	0.229139	-0.208371	2.0164	1.51727	-0.64919	-0.691783	-0.704602	-0.729
		TRINITY_DN20605_c0_g1	Laccase-14 like	LAC14	Laccase-14 OS=Arabidopsis thaliana GN=LAC14 PE=2 SV=1	0.0193538	0.561914	1.1977	1.4718	0.880178	-1.08138	-1.17627	-0.91543	-0.957861
		TRINITY_DN23686_c0_g3	Laccase-4 like	LAC22	Laccase-22 OS=Oryza sativa subsp. japonica GN=LAC22 PE=2 SV=2	-0.982559	0.125312	1.06776	1.64388	1.29476	-0.781375	-0.862504	-0.673204	-0.832074
		TRINITY_DN16821_c0_g1	alcohol dehydrogenase 4	CAD	Probable mannitol dehydrogenase OS=Fragaria ananassa GN=CAD PE=2 SV=1	-0.999009	0.238517	1.15409	1.61676	1.19422	-0.78779	-0.849896	-0.747461	-0.819429
		TRINITY_DN19423_c1_g4	alcohol dehydrogenase 4	CAD	Probable mannitol dehydrogenase OS=Fragaria ananassa GN=CAD PE=2 SV=1	-1.69042	-0.470313	-0.0393819	1.24377	1.71694	-1.14836	-0.0152791	0.0903922	0.312645
		TRINITY_DN14508_c0_g1	Peroxidase	GSVIVT00023967001	Peroxidase 4 OS=Vitis vinifera GN=GSVIVT00023967001 PE=1 SV=1	-0.616094	-0.589789	-0.0936285	2.14227	1.51096	-0.637863	-0.573462	-0.53083	-0.611558
		TRINITY_DN16066_c0_g1	peroxidase 70-like	PER70	Peroxidase 70 OS=Zea mays GN=PER70 PE=1 SV=1	0.794894	0.384194	0.903323	1.17948	0.741387	-0.476562	-2.007	-0.59587	-0.923855
		TRINITY_DN21865_c0_g2	alcohol dehydrogenase 1	CAD1	Probable cinnamyl alcohol dehydrogenase 1 OS=Aralia cordata GN=CAD1 PE=2 SV=1	-0.193004	0.786315	1.29997	1.51203	0.546371	-0.757521	-1.31472	-0.914551	-0.964894
		TRINITY_DN18371_c0_g1	Cytochrome P450 84A1 like	CYP84A1	Cytochrome P450 84A1 OS=Arabidopsis thaliana GN=CYP84A1 PE=1 SV=1	1.00483	0.545058	1.01192	1.27641	0.345415	-0.77972	-1.68111	-0.82557	-0.897236
		TRINITY_DN17643_c1_g2	Chitinase-like protein	CTL2	Chitinase-like protein 2 OS=Arabidopsis thaliana GN=CTL2 PE=2 SV=1	1.17106	0.515056	0.739143	1.10052	0.668335	-0.892053	-1.79485	-0.698396	-0.808821
		TRINITY_DN22921_c0_g7	chitinase-like protein 1	CTL1	Chitinase-like protein 1 OS=Arabidopsis thaliana GN=CTL1 PE=1 SV=1	0.715635	0.477931	1.24808	1.18514	0.31371	-0.487189	-1.94792	-0.622453	-0.882929
		TRINITY_DN18885_c1_g6	cinnamyl alcohol dehydrogenase 1	CAD1	Probable cinnamyl alcohol dehydrogenase 1 OS=Aralia cordata GN=CAD1 PE=2 SV=1	-0.116606	0.258436	1.23888	1.77183	0.554108	-0.875509	-1.20431	-0.36723	-1.25961
	phloem development	TRINITY_DN14637_c1_g1	Cationic peroxidase	PNC1	Cationic peroxidase 1 OS=Arachis hypogaea GN=PNC1 PE=1 SV=2	-0.124477	-0.678311	0.70943	1.78361	1.16861	0.320144	-1.02488	-1.05255	-1.10157
		TRINITY_DN14079_c0_g1	Protein SIEVE ELEMENT OCCLUSION B like	SEOB	Protein SIEVE ELEMENT OCCLUSION B OS=Arabidopsis thaliana GN=SEOB PE=1 SV=1	0.00824285	-0.350685	1.07957	1.5956	1.15812	-0.112854	-1.15036	-1.17327	-1.05436
		TRINITY_DN18330_c1_g1	Protein SIEVE ELEMENT OCCLUSION B like	SEOB	Protein SIEVE ELEMENT OCCLUSION B OS=Arabidopsis thaliana GN=SEOB PE=1 SV=1	0.50307	-0.250868	0.606316	1.47791	0.707161	0.808007	-1.33856	-1.37857	-1.13446
		TRINITY_DN14783_c0_g3	protein SIEVE ELEMENT OCCLUSION B-like	SEOB	Protein SIEVE ELEMENT OCCLUSION B OS=Arabidopsis thaliana GN=SEOB PE=1 SV=1	0.444445	-0.0502464	-0.168057	1.32562	1.75343	0.112344	-1.03982	-1.28697	-1.09075
		TRINITY_DN21113_c0_g1	protein SIEVE ELEMENT OCCLUSION B	SEOB	Protein SIEVE ELEMENT OCCLUSION B OS=Arabidopsis thaliana GN=SEOB PE=1 SV=1	0.262695	-0.0796629	0.161423	1.09037	1.84057	0.279607	-1.09238	-1.32678	-1.13584
		TRINITY_DN14637_c1_g2	protein SIEVE ELEMENT OCCLUSION B	SEOB	Protein SIEVE ELEMENT OCCLUSION B OS=Arabidopsis thaliana GN=SEOB PE=1 SV=1	0.210337	-0.112237	0.193103	1.64809	1.32095	0.332023	-1.07539	-1.18531	-1.33157
		TRINITY_DN21113_c0_g5	Protein SIEVE ELEMENT OCCLUSION B like	SEOB	Protein SIEVE ELEMENT OCCLUSION B OS=Arabidopsis thaliana GN=SEOB PE=1 SV=1	0.0290661	-0.0314522	0.536639	1.60059	1.5186	-0.300856	-1.16373	-1.12469	-1.06417
		TRINITY_DN14637_c1_g3	protein SIEVE ELEMENT OCCLUSION B	SEOB	Protein SIEVE ELEMENT OCCLUSION B OS=Arabidopsis thaliana GN=SEOB PE=1 SV=1	-0.153939	-0.191724	0.272491	1.71372	1.35926	0.411036	-1.06078	-1.28749	-1.06258
		TRINITY_DN19777_c0_g2	Protein SIEVE ELEMENT OCCLUSION B like	SEOB	Protein SIEVE ELEMENT OCCLUSION B OS=Arabidopsis thaliana GN=SEOB PE=1 SV=1	0.52643	-0.059781	0.622793	0.662944	1.0939	1.15814	-1.29377	-1.29912	-1.41154
Cluster5	response to auxin	TRINITY_DN16951_c0_g8	auxin early response protein GH3.9	GH3.9	Putative indole-3-acetic acid-amido synthetase GH3.9 OS=Arabidopsis thaliana GN=GH3.9 PE=2 SV=1	0.194737	-1.0319	-0.645624	-0.912732	-0.865474	2.11791	0.944693	-0.401118	0.599508
		TRINITY_DN15440_c1_g2	indole-3-acetic acid-amido synthetase GH3.17-like	GH3.17	Indole-3-acetic acid-amido synthetase GH3.17 OS=Arabidopsis thaliana GN=GH3.17 PE=1 SV=1	0.540108	-1.2633	-0.895696	-0.16482	-0.900021	1.53047	-0.696759	1.60831	0.241703
		TRINITY_DN20443_c0_g1	auxin transport carrier	PILS7	Protein PIN-LIKES 7 OS=Arabidopsis thaliana GN=PILS7 PE=2 SV=1	1.12692	-0.573758	-1.21836	-0.975405	-1.12427	0.246387	0.846048	-0.0372935	1.70973
		TRINITY_DN17065_c1_g7	auxin-induced protein AUX28-like	IAA16	Auxin-responsive protein IAA16 OS=Arabidopsis thaliana GN=IAA16 PE=1 SV=1	1.17086	-0.860214	-1.14319	-0.704795	-1.37387	1.11513	0.276986	1.36118	0.157909
		TRINITY_DN24657_c1_g5	auxin early response protein SAUR15	SAUR50	Auxin-responsive protein SAUR50 OS=Arabidopsis thaliana GN=SAUR50 PE=1 SV=1	-0.849712	0.611545	-0.19731	-0.604812	-1.98178	1.57595	0.527982	0.899491	0.0186498
		TRINITY_DN21275_c1_g1	Auxin-induced protein like	SAUR22	Auxin-responsive protein SAUR22 OS=Arabidopsis thaliana GN=SAUR22 PE=2 SV=1	1.06839	-0.61292	-0.880215	-0.698873	-0.919238	1.74147	1.3038	-0.236972	-0.765441
		TRINITY_DN24657_c1_g8	SAUR family protein, partial	SAUR50	Auxin-responsive protein SAUR50 OS=Arabidopsis thaliana GN=SAUR50 PE=1 SV=1	1.66308	-0.727618	-1.02169	-1.01243	-1.04347	1.55036	0.13554	0.125737	0.330499
		TRINITY_DN14964_c2_g1	Auxin-induced protein like	AUX22	Auxin-induced protein AUX22 OS=Glycine max GN=AUX22 PE=2 SV=1	0.517916	-0.787795	-0.761367	-0.786969	-0.801835	1.81124	1.60312	-0.170039	-0.624271
		TRINITY_DN21275_c0_g3	Auxin-responsive protein	ARG7	Indole-3-acetic acid-induced protein ARG7 OS=Vigna radiata var. radiata GN=ARG7 PE=2 SV=1	1.22737	-0.712082	-0.815236	-0.599373	-1.06001	1.64721	1.20936	-0.0876491	-0.8096
		TRINITY_DN18994_c0_g10	Auxin-responsive protein	AUX22	Auxin-induced protein AUX22 OS=Glycine max GN=AUX22 PE=2 SV=1	-0.541214	-0.980478	-0.909126	-0.929194	-0.922504	1.61609	0.572555	0.855735	1.23814
		TRINITY_DN19366_c1_g9	homeobox-leucine zipper protein HAT4	HAT4	Homeobox-leucine zipper protein HAT4 OS=Arabidopsis thaliana GN=HAT4 PE=1 SV=1	0.198539	-0.983725	-1.14767	-0.898834	-1.2576	1.21497	1.06929	0.765296	1.03973
		TRINITY_DN14417_c0_g8	homeobox-leucine zipper protein HAT4	HAT4	Homeobox-leucine zipper protein HAT4 OS=Arabidopsis thaliana GN=HAT4 PE=1 SV=1	0.23948	-1.03808	-1.29172	-0.872807	-1.08184	1.18862	0.812619	0.795199	1.24853
		TRINITY_DN15525_c0_g6	homeobox-leucine zipper protein HAT4	HAT4	Homeobox-leucine zipper protein HAT4 OS=Arabidopsis thaliana GN=HAT4 PE=1 SV=1	0.185892	-0.905043	-0.97128	-0.894456	-0.715276	0.884895	-0.0951919	0.268321	2.24214
		TRINITY_DN14417_c0_g11	Homeobox-leucine zipper protein	HAT4	Homeobox-leucine zipper protein HAT4 OS=Arabidopsis thaliana GN=HAT4 PE=1 SV=1	0.247038	-0.943208	-1.04333	-0.888559	-0.650952	1.08202	-0.123874	0.193946	2.12692
		TRINITY_DN16851_c0_g5	Homeobox domain-containing protein	ATHB-40	Homeobox-leucine zipper protein ATHB-40 OS=Arabidopsis thaliana GN=ATHB-40 PE=2 SV=3	0.0254181	-0.82467	-0.935443	-0.950434	-1.0079	1.80694	1.47434	0.178112	0.233637
		TRINITY_DN17061_c3_g5	hypothetical protein COLO4_22723	DIVARICATA	Transcription factor DIVARICATA OS=Antirrhinum majus GN=DIVARICATA PE=2 SV=1	0.599737	-0.0834961	1.37564	-1.29368	-1.93265	1.123	0.209252	0.11797	-0.115768
	floral organ morphogenesis	TRINITY_DN17859_c0_g3	Zinc finger protein MAGPIE	IDD14	Protein indeterminate-domain 14 OS=Arabidopsis thaliana GN=IDD14 PE=1 SV=1	0.415661	-1.01862	-1.08164	-1.05505	-1.07245	0.814765	0.428461	1.60805	0.960819
		TRINITY_DN13624_c0_g1	GID1c	GID1C	Gibberellin receptor GID1C OS=Arabidopsis thaliana GN=GID1C PE=1 SV=1	1.32322	-0.904182	-0.850357	-0.905805	-0.652096	1.8044	-0.6264	-0.0870643	0.898292
		TRINITY_DN19405_c0_g2	GID1c	GID1B	Gibberellin receptor GID1B OS=Arabidopsis thaliana GN=GID1B PE=1 SV=1	0.981908	-0.892152	-0.60699	-0.937931	-0.797098	1.98967	-0.569159	-0.187353	1.0191
		TRINITY_DN19728_c0_g5	GID1c	GID1A	Gibberellin receptor GID1A OS=Arabidopsis thaliana GN=GID1A PE=1 SV=1	1.04339	-0.813066	-0.80903	-0.981467	-0.716941	1.85898	-0.781513	0.192209	1.00743
		TRINITY_DN14652_c0_g9	GID1b	GID1B	Gibberellin receptor GID1B OS=Arabidopsis thaliana GN=GID1B PE=1 SV=1	0.953227	-0.389205	-0.625111	-1.38049	-1.27867	1.76081	-0.0434696	0.0524957	0.950411
Custer7	response to light stimulus	TRINITY_DN18176_c0_g3	ATPase, AAA-type, core	RCA	Ribulose bisphosphate carboxylase/oxygenase activase, chloroplastic OS=Malus domestica GN=RCA PE=2 SV=1	1.06837	-0.957827	0.117456	-0.955523	-0.265641	0.807764	-0.879381	-0.87315	1.93793
		TRINITY_DN21477_c0_g2	ribulose bisphosphate carboxylase/oxygenase activase, chloroplastic isoform X2	RCA	Ribulose bisphosphate carboxylase/oxygenase activase, chloroplastic OS=Malus domestica GN=RCA PE=2 SV=1	1.09598	-0.933379	0.0746361	-0.940981	-0.365351	0.804275	-0.841042	-0.850182	1.95605
		TRINITY_DN23699_c0_g5	BTB/POZ domain-containing protein	DOT3	BTB/POZ domain-containing protein DOT3 OS=Arabidopsis thaliana GN=DOT3 PE=2 SV=1	1.66847	-0.737051	0.6022	-0.758837	-0.700739	1.74409	-0.72039	-0.749012	-0.348732
		TRINITY_DN14979_c0_g5	Glyceraldehyde-3-phosphate dehydrogenase, type I	GAPB	Glyceraldehyde-3-phosphate dehydrogenase B, chloroplastic OS=Pisum sativum GN=GAPB PE=2 SV=2	1.61904	-1.18268	0.690353	-1.15218	-0.439986	1.3657	-0.605188	-0.742229	0.447175
		TRINITY_DN24646_c1_g5	Zinc finger protein like	COL5	Zinc finger protein CONSTANS-LIKE 5 OS=Arabidopsis thaliana GN=COL5 PE=2 SV=2	2.02992	-0.947921	0.176825	-0.949975	-0.223572	1.08791	-1.01366	-0.701606	0.542081
		TRINITY_DN19383_c1_g6	ferredoxin	SEND33	Ferredoxin-1, chloroplastic OS=Solanum lycopersicum GN=SEND33 PE=2 SV=1	2.06683	-0.949889	0.75177	-1.02087	-0.774452	1.06405	-0.366373	-0.55156	-0.219506
		TRINITY_DN14869_c1_g3	Protein LOW PSII ACCUMULATION 1 like	-	-	2.04506	-0.771045	-0.120778	-0.90588	-0.766202	1.53674	-0.440993	-0.486544	-0.090361
		TRINITY_DN23385_c0_g1	Serine hydroxymethyltransferaseprecursor	-	Serine hydroxymethyltransferase, mitochondrial OS=Solanum tuberosum PE=2 SV=1	1.93071	-0.362944	0.258303	-0.717115	-1.11604	1.57139	-0.53198	-0.395786	-0.636541
		TRINITY_DN25120_c1_g5	Zinc finger protein like	COL2	Zinc finger protein CONSTANS-LIKE 2 OS=Arabidopsis thaliana GN=COL2 PE=1 SV=1	1.52585	-1.0593	-0.227021	-0.649943	-0.986335	1.60214	-0.515796	-0.62639	0.936784
		TRINITY_DN15213_c0_g3	Photosystem I chlorophyll a/b-binding protein	LHCA6	Photosystem I chlorophyll a/b-binding protein 6, chloroplastic OS=Arabidopsis thaliana GN=LHCA6 PE=1 SV=1	2.129	-0.612283	-0.267562	-0.93752	-1.03894	1.35513	0.0187071	-0.231591	-0.414943
		TRINITY_DN21477_c0_g1	Ribulose bisphosphate carboxylase/oxygenase activase 1, chloroplastic	RCA1	Ribulose bisphosphate carboxylase/oxygenase activase 1, chloroplastic OS=Larrea tridentata GN=RCA1 PE=1 SV=1	1.76024	-0.854061	-0.240971	-0.951554	-1.04392	1.72679	-0.240666	-0.26093	0.105069
		TRINITY_DN14979_c0_g10	PREDICTED: glyceraldehyde-3-phosphate dehydrogenase A, chloroplastic	GAPA	Glyceraldehyde-3-phosphate dehydrogenase A, chloroplastic (Fragment) OS=Nicotiana tabacum GN=GAPA PE=2 SV=1	1.51851	-0.907604	0.23835	-1.29867	-1.0188	1.68796	0.311113	-0.298428	-0.232421
		TRINITY_DN19895_c2_g3	PREDICTED: temperature-induced lipocalin-1-like	TIL	Temperature-induced lipocalin-1 OS=Arabidopsis thaliana GN=TIL PE=1 SV=1	2.10799	-0.678475	1.30938	-0.842978	-0.314585	0.361136	-0.827927	-0.817125	-0.297408
		TRINITY_DN13414_c0_g1	chlorophyll a-b binding protein 8, chloroplastic	LHCA3	Photosystem I chlorophyll a/b-binding protein 3-1, chloroplastic OS=Arabidopsis thaliana GN=LHCA3 PE=1 SV=1	1.42553	-0.818288	0.217212	-1.48987	-0.914812	1.25185	-0.105744	-0.65528	1.08939
		TRINITY_DN14135_c0_g4	PREDICTED: chlorophyll a-b binding protein 13, chloroplastic	CAB13	Chlorophyll a-b binding protein 13, chloroplastic OS=Solanum lycopersicum GN=CAB13 PE=1 SV=1	0.986793	-0.933958	1.19635	-1.42324	-0.675229	1.25346	0.239016	-1.16006	0.516859
		TRINITY_DN14683_c0_g8	Chlorophyll a-b binding protein CP24 10A like	CAP10A	Chlorophyll a-b binding protein CP24 10A, chloroplastic OS=Solanum lycopersicum GN=CAP10A PE=3 SV=1	1.52706	-0.627233	0.804972	-1.33467	-0.967935	1.33451	-0.180231	-0.963884	0.407412
		TRINITY_DN14268_c0_g1	ribulose bisphosphate carboxylase/oxygenase activase, chloroplastic isoform X2	RCA1	Ribulose bisphosphate carboxylase/oxygenase activase 1, chloroplastic OS=Larrea tridentata GN=RCA1 PE=1 SV=1	1.83879	-0.881751	-0.34536	-0.962174	-1.10747	1.59611	0.0413502	-0.0426066	-0.136881
		TRINITY_DN18361_c2_g8	Uncharacterized protein TCM_026988	LSH3	Protein LIGHT-DEPENDENT SHORT HYPOCOTYLS 3 OS=Arabidopsis thaliana GN=LSH3 PE=1 SV=1	1.83185	-0.539673	1.23771	-1.08224	0.518186	0.374071	-1.0575	-1.02907	-0.253338
		TRINITY_DN23583_c0_g1	chlorophyll a-b binding protein of LHCII type 1	CAB21	Chlorophyll a-b binding protein 21, chloroplastic OS=Nicotiana tabacum GN=CAB21 PE=2 SV=1	0.935943	-0.713796	1.03403	-1.37533	-1.05953	1.28184	0.378906	-1.14333	0.661268
		TRINITY_DN23583_c0_g5	chloroplast chlorophyll A/B binding protein, partial	-	Chlorophyll a-b binding protein, chloroplastic (Fragment) OS=Silene latifolia subsp. alba PE=2 SV=2	1.54373	-0.767277	0.981193	-1.34268	-1.01756	0.848894	-0.304126	-0.811457	0.869289
		TRINITY_DN25092_c0_g1	gibberellin 2-oxidase 1	GA2OX1	Gibberellin 2-beta-dioxygenase 1 OS=Pisum sativum GN=GA2OX1 PE=1 SV=1	0.854779	-0.945275	1.43385	-1.00315	-1.05356	1.5148	0.413109	-0.626449	-0.588105
		TRINITY_DN18792_c0_g4	chlorophyll a-b binding protein CP29.1, chloroplastic	LHCB4.1	Chlorophyll a-b binding protein CP29.1, chloroplastic OS=Arabidopsis thaliana GN=LHCB4.1 PE=1 SV=1	1.83793	-0.467021	0.0301567	-1.3902	-1.22313	1.191	0.133223	-0.571643	0.459686
		TRINITY_DN14135_c0_g7	hypothetical protein CDL12_09815	CAB-151	Chlorophyll a-b binding protein 151, chloroplastic OS=Gossypium hirsutum GN=CAB-151 PE=2 SV=2	1.63429	-0.614644	0.947244	-1.35433	-0.813676	1.00271	-0.522344	-0.927181	0.64793
		TRINITY_DN15231_c2_g2	putative DnaJ protein	ATJ8	Chaperone protein dnaJ 8, chloroplastic OS=Arabidopsis thaliana GN=ATJ8 PE=2 SV=1	2.32021	-0.101284	0.899451	0.191353	-0.676863	-0.169254	-1.00679	-1.04397	-0.412851
		TRINITY_DN18361_c2_g4	G1-like protein	LSH4	Protein LIGHT-DEPENDENT SHORT HYPOCOTYLS 4 OS=Arabidopsis thaliana GN=LSH4 PE=1 SV=1	1.76517	-0.626245	-0.939696	-0.331123	-1.10993	1.73535	-0.432397	0.152566	-0.213696
		TRINITY_DN20356_c2_g6	hypothetical protein CUMW_188090	RPT3	Root phototropism protein 3 OS=Arabidopsis thaliana GN=RPT3 PE=1 SV=2	1.08801	-1.12508	0.537518	-1.33082	-0.735843	1.87761	-0.366068	-0.352167	0.406845
		TRINITY_DN16230_c0_g1	Glutamate receptor 3.2 like	GLR3.2	Glutamate receptor 3.2 OS=Arabidopsis thaliana GN=GLR3.2 PE=1 SV=2	1.6419	0.73258	-1.08204	-0.256252	-1.54198	1.33041	-0.211968	-0.0318148	-0.58083
		TRINITY_DN18428_c0_g8	PREDICTED: calvin cycle protein CP12-1, chloroplastic	CP12-1	Calvin cycle protein CP12-1, chloroplastic OS=Arabidopsis thaliana GN=CP12-1 PE=1 SV=1	1.40644	-0.398355	1.30214	-1.21707	-1.58844	0.601943	0.649645	-0.593675	-0.162621
		TRINITY_DN15810_c0_g1	Ferric reduction oxidase	FRO6	Ferric reduction oxidase 6 OS=Arabidopsis thaliana GN=FRO6 PE=2 SV=1	1.16543	1.20703	0.738533	-0.316986	-0.682117	1.10179	-1.25882	-1.40425	-0.550608
	flavonoid biosynthetic process	TRINITY_DN19485_c2_g4	UDP-glycosyltransferase	UGT74F2	UDP-glycosyltransferase 74F2 OS=Arabidopsis thaliana GN=UGT74F2 PE=1 SV=1	2.26906	-0.761654	-0.46024	-0.81687	-0.592619	0.671637	-0.684724	-0.537053	0.912464
		TRINITY_DN14665_c0_g1	Crocetin glucosyltransferase	UGT75L6	Crocetin glucosyltransferase, chloroplastic OS=Gardenia jasminoides GN=UGT75L6 PE=1 SV=1	1.84686	-0.912166	0.569466	-0.807776	-0.538984	1.47115	-0.858206	-0.767432	-0.00291373
		TRINITY_DN16849_c1_g2	PREDICTED: crocetin glucosyltransferase, chloroplastic-like	UGT75L6	Crocetin glucosyltransferase, chloroplastic OS=Gardenia jasminoides GN=UGT75L6 PE=1 SV=1	1.92091	-0.812044	-0.0262991	-0.859435	-0.609651	1.70124	-0.560166	-0.530579	-0.223979
		TRINITY_DN16849_c1_g1	PREDICTED: crocetin glucosyltransferase, chloroplastic-like	UGT75L6	Crocetin glucosyltransferase, chloroplastic OS=Gardenia jasminoides GN=UGT75L6 PE=1 SV=1	1.85024	-0.678862	0.43899	-0.868813	-0.892306	1.41934	-0.732587	-0.849872	0.313873
		TRINITY_DN16551_c0_g3	Vestitone reductase	-	Vestitone reductase OS=Medicago sativa PE=1 SV=1	1.7727	-0.93044	-0.105575	-1.30137	-0.633593	1.66106	-0.118184	-0.335433	-0.00916517
		TRINITY_DN19811_c4_g3	UDP-glycosyltransferase	-	Anthocyanin 3'-O-beta-glucosyltransferase OS=Gentiana triflora PE=1 SV=1	2.7071	-0.276053	-0.100439	-0.301525	-0.444832	0.265284	-0.729583	-0.37732	-0.742629
		TRINITY_DN17233_c1_g7	UDP-glycosyltransferase 84J2	UGT84B1	UDP-glycosyltransferase 84B1 OS=Arabidopsis thaliana GN=UGT84B1 PE=2 SV=1	1.8636	-0.116922	-0.513756	-0.693928	-0.50509	1.82985	-0.640104	-0.66656	-0.557089
		TRINITY_DN24371_c0_g1	UDP-glycosyltransferase 71K1-like	UGT71K2	UDP-glycosyltransferase 71K2 OS=Pyrus communis GN=UGT71K2 PE=1 SV=1	1.09906	-1.16529	-0.303923	-0.822722	1.36602	1.15295	-1.23402	-0.732544	0.640472
		TRINITY_DN21789_c0_g1	7-deoxyloganetic acid glucosyltransferase	UGT709C2	7-deoxyloganetic acid glucosyltransferase OS=Catharanthus roseus GN=UGT709C2 PE=1 SV=1	1.39993	-1.48545	0.797088	-0.63437	0.332466	1.07788	-0.965588	-1.11389	0.591939
		TRINITY_DN19806_c0_g8	7-deoxyloganetin glucosyltransferase	UGT85A24	7-deoxyloganetin glucosyltransferase OS=Gardenia jasminoides GN=UGT85A24 PE=1 SV=1	2.68917	-0.429375	-0.454633	-0.787436	-0.520005	0.436804	-0.254059	-0.341717	-0.338746
		TRINITY_DN19806_c0_g10	7-deoxyloganetin glucosyltransferase	UGT85A24	7-deoxyloganetin glucosyltransferase OS=Gardenia jasminoides GN=UGT85A24 PE=1 SV=1	2.3423	-0.496658	-0.40346	-0.873034	-0.478735	1.16657	-0.256494	-0.804928	-0.195556
		TRINITY_DN21187_c1_g3	PREDICTED: UDP-glycosyltransferase 71E1-like	UGT73C5	UDP-glycosyltransferase 73C5 OS=Arabidopsis thaliana GN=UGT73C5 PE=2 SV=1	2.18384	-0.675188	-0.45087	-0.905902	-1.30383	0.399346	0.874937	0.182338	-0.304675
		TRINITY_DN21246_c0_g4	UDP-glycosyltransferase	UGT92A1	UDP-glycosyltransferase 92A1 OS=Arabidopsis thaliana GN=UGT92A1 PE=2 SV=1	2.2273	-0.123342	-0.043206	-0.600652	-0.767053	1.28407	-0.838869	-0.759609	-0.378637
		TRINITY_DN21341_c0_g6	UDP-glucose:glucosyltransferase	UGT73C3	UDP-glycosyltransferase 73C3 OS=Arabidopsis thaliana GN=UGT73C3 PE=2 SV=1	1.39137	-0.645718	-0.446679	-0.601487	-0.00191122	2.0966	-1.05363	-0.76121	0.0226616
		TRINITY_DN16939_c0_g1	Heme oxygenase	HO1	Heme oxygenase 1, chloroplastic OS=Arabidopsis thaliana GN=HO1 PE=1 SV=2	2.21326	-0.282723	0.3636	-0.580132	-0.97132	1.17307	-0.570606	-0.711123	-0.634017
		TRINITY_DN19810_c0_g1	Crocetin glucosyltransferase	UGT75D1	UDP-glycosyltransferase 75D1 OS=Arabidopsis thaliana GN=UGT75D1 PE=2 SV=2	2.16409	-0.819978	0.429742	0.726624	-0.371722	-0.191011	-1.58624	-0.474985	0.123473
		TRINITY_DN21517_c0_g1	UDP-glycosyltransferase 74G1-like	UGT74G1	UDP-glycosyltransferase 74G1 OS=Stevia rebaudiana GN=UGT74G1 PE=1 SV=1	1.73602	0.0993797	-0.0783042	-0.603109	-0.630099	1.81249	-0.917992	-0.903747	-0.514642
		TRINITY_DN24957_c0_g3	7-deoxyloganetin glucosyltransferase	UGT85A24	7-deoxyloganetin glucosyltransferase OS=Gardenia jasminoides GN=UGT85A24 PE=1 SV=1	1.99316	-0.453311	-0.779744	-0.814556	-1.01197	1.51987	-0.423866	0.119633	-0.149215
		TRINITY_DN15171_c1_g2	7-deoxyloganetin glucosyltransferase	UGT85A24	7-deoxyloganetin glucosyltransferase OS=Gardenia jasminoides GN=UGT85A24 PE=1 SV=1	2.58168	-0.291435	-0.11083	-0.917754	-0.801769	0.533715	-0.622821	-0.259954	-0.11083
		TRINITY_DN16745_c1_g9	UDP-glycosyltransferase 92A1	GLT3	Crocetin glucosyltransferase 3 OS=Crocus sativus GN=GLT3 PE=1 SV=1	1.83566	-0.210845	-0.116419	-0.779219	-0.806457	1.7939	-0.543153	-0.824616	-0.348853
		TRINITY_DN19273_c0_g2	7-deoxyloganetin glucosyltransferase	UGT85A23	7-deoxyloganetin glucosyltransferase OS=Catharanthus roseus GN=UGT85A23 PE=1 SV=1	2.27793	-0.508308	0.40551	0.979677	-0.275196	-0.307413	-0.693317	-0.860654	-1.01823
		TRINITY_DN19438_c0_g4	UDP-glycosyltransferase 74Y1	UGT74E2	UDP-glycosyltransferase 74E2 OS=Arabidopsis thaliana GN=UGT74E2 PE=1 SV=1	1.92392	0.948523	0.842574	-0.509786	-0.925465	0.403375	-0.95419	-0.912976	-0.815977
		TRINITY_DN14870_c1_g1	UDP-glycosyltransferase	UGT73C3	UDP-glycosyltransferase 73C3 OS=Arabidopsis thaliana GN=UGT73C3 PE=2 SV=1	1.02712	1.02566	1.38952	-0.964611	-1.15896	0.704177	-1.31678	-0.676737	-0.0293881
		TRINITY_DN19485_c2_g5	UDP-glycosyltransferase 74Y1	UGT74D1	UDP-glycosyltransferase 74D1 OS=Arabidopsis thaliana GN=UGT74D1 PE=1 SV=1	1.90212	0.776986	1.10675	-0.534523	-0.963931	0.273649	-1.02389	-0.89854	-0.638625
		TRINITY_DN17035_c0_g1	UDP-glycosyltransferase	UGT92A1	UDP-glycosyltransferase 92A1 OS=Arabidopsis thaliana GN=UGT92A1 PE=2 SV=1	1.71381	0.105413	-0.0527066	-0.7436	-0.138313	1.50835	-1.45363	-1.03869	0.0993705
		TRINITY_DN17768_c0_g5	UDP-glycosyltransferase	UGT86A1	UDP-glycosyltransferase 86A1 OS=Arabidopsis thaliana GN=UGT86A1 PE=2 SV=1	1.48063	0.917204	0.549737	-0.565688	0.673285	0.460808	-1.72399	-1.12054	-0.67145
		TRINITY_DN17035_c0_g5	UDP-glycosyltransferase	UGT92A1	UDP-glycosyltransferase 92A1 OS=Arabidopsis thaliana GN=UGT92A1 PE=2 SV=1	1.61744	0.0713682	-0.595372	-0.171987	0.538176	1.15245	-1.68911	-1.2024	0.279442
		TRINITY_DN21246_c0_g12	UDP-glycosyltransferase	UGT92A1	UDP-glycosyltransferase 92A1 OS=Arabidopsis thaliana GN=UGT92A1 PE=2 SV=1	1.25966	1.099	0.108895	-0.634182	0.000446293	1.27171	-1.78495	-0.901288	-0.419292
Cluster8	cell wall organization or biogenesis	TRINITY_DN24510_c1_g1	Cellulose synthase-like protein	CSLD3	Cellulose synthase-like protein D3 OS=Arabidopsis thaliana GN=CSLD3 PE=1 SV=1	-0.838823	-0.428891	-0.304038	0.147511	2.59253	-0.539177	-0.537096	-0.634897	0.542876
		TRINITY_DN24510_c1_g5	Cellulose synthase-like protein	CSLD2	Cellulose synthase-like protein D2 OS=Arabidopsis thaliana GN=CSLD2 PE=3 SV=1	-0.562396	-0.554897	-0.514905	0.874838	2.49704	-0.604888	-0.609887	-0.604888	0.0799852
		TRINITY_DN24510_c1_g3	Cellulose synthase-like protein	CSLD2	Cellulose synthase-like protein D2 OS=Oryza sativa subsp. indica GN=CSLD2 PE=3 SV=1	-0.615067	-0.551715	-0.371952	0.34527	2.57264	-0.641368	-0.632906	-0.61095	0.50605
		TRINITY_DN24510_c1_g4	Cellulose synthase-like protein	CSLD2	Cellulose synthase-like protein D2 OS=Arabidopsis thaliana GN=CSLD2 PE=3 SV=1	-0.679196	-0.512923	-0.365124	0.267841	2.57398	-0.594855	-0.655099	-0.592445	0.557816
		TRINITY_DN20208_c1_g1	Cellulose synthase-like protein	CSLD2	Cellulose synthase-like protein D2 OS=Arabidopsis thaliana GN=CSLD2 PE=3 SV=1	-0.724587	-0.593255	-0.0795483	0.180792	2.6517	-0.653691	-0.58047	-0.466572	0.265635
		TRINITY_DN13750_c1_g1	probable xyloglucan endotransglucosylase/hydrolase protein 25	XTH24	Xyloglucan endotransglucosylase/hydrolase protein 24 OS=Arabidopsis thaliana GN=XTH24 PE=1 SV=2	-0.504665	-0.490529	-0.282318	0.0797272	2.76225	-0.514695	-0.518886	-0.503696	-0.0271898
