# Supplementary material for: The developmental transcriptome dynamics of current-year shoot utilized as scion in Camellia chekiangoleosa
Source: BMC Plant Biol. 2025 May 28;25:712. doi: 10.1186/s12870-025-06715-3 (PMC12117948; doi:10.1186/s12870-025-06715-3)
Supplement: Supplementary file 15 — Supplementary Material 15 [file 12870_2025_6715_MOESM15_ESM.xlsx]

## Sheet: Sheet1
Suppl. Table S7: Tissue-specific identity genes associated with cambium differentiation. Expression values (TPM average by group), expression trends and assigned clusters in fuzzy c-means clustering analysis are listed.
	Gene id	Gene name	TPM (S1)	TPM (S2)	TPM (S3)	TPM (S4)	TPM (S5)		TPM (B1)	TPM (B2)	TPM (B4)	TPM (B5)	Expression pattern	Cluster
cambium cell markers	TRINITY_DN18953_c0_g8	WOX4	52.37	119.63	133.203	133.24	99.02		24.5833	40.16	44.1233	15.2967		C4
	TRINITY_DN21805_c0_g4	TDR/PXY	30.6	63.3567	62.3	61.4833	52.7867		15.7233	19.0333	18.5833	12.28		C4
	TRINITY_DN21805_c0_g5	TDR/PXY	8.30333	19.66	20.6033	15.3167	14.9333		6.69667	8.31	7.31	6.85667		C6
	TRINITY_DN22179_c0_g1	TDR/PXY	21.6467	44.02	39.5	34.8967	39.5033		13.5467	16.8367	15.3567	13.5533		/
meristem identity genes	TRINITY_DN14771_c1_g4	ANT	12.5333	34.7767	37.6767	50.3067	30.31		14.26	31.5267	29.9133	23.2767		C4
	TRINITY_DN15537_c2_g5	ANT	3.81	13.48	16.7733	16.2533	10.1933		3.92667	9.5	7.77	7.8		C6
	TRINITY_DN22858_c0_g7	ANT	8.84333	26.8133	34.1867	36.7433	23.8833		12.04	26.47	26.5633	19.14		C4
	TRINITY_DN13429_c0_g3	ATHB8	2.34667	7.59667	8.05	9.51667	9.01		3.3	9.59667	8.71	7.28		C2
	TRINITY_DN15514_c0_g1	ATHB8	6.88667	17.2333	16.2167	17.02	18.6433		10.6567	18.87	18.2367	12.59		C2
	TRINITY_DN12209_c0_g1	SHR	7.28667	9.86333	9.13	15.49	7.44667		7.26333	1.95	2.45667	1.92		C4
	TRINITY_DN19477_c2_g6	SHR	7.50333	11.2267	9.76	15.1333	9.66333		10.4033	11.9233	13.3733	8.65		/
	TRINITY_DN22113_c2_g8	SHR	13.54	17.8	15.3033	26.72	18.6467		16.1767	20.74	25.5767	17.33		/
xylem precursor markers	TRINITY_DN14929_c1_g3	ACL5	13.0967	15.2367	32.7033	10.1867	11.81		16.8733	16.9533	9.39333	10.1667		C6
	TRINITY_DN21432_c1_g1	ACL5	8.24333	34.0933	39.5133	32.1167	40.3067		15.38	32.3233	24.0033	19.4467		C6
xylem identity genes	TRINITY_DN24323_c0_g1	ATHB15	52.32	114.347	83.2767	112.45	79.1567		38.8833	69.3867	62.9367	44.82		C9
	TRINITY_DN13429_c0_g7	ATHB15	4.89	7.94667	9.69	7.49667	5.07		6.40333	12.1433	7.13667	3.85		/
phloem identity genes	TRINITY_DN23929_c0_g4	BAM1	3.62667	3.9	5.52	4.72667	3.48333		5.01	3.03	1.23333	1.61333		C6
	TRINITY_DN14816_c1_g2	BAM3	62.6133	42.37	12.3433	20.3533	10.9667		35.3067	9.16333	17.1867	7.85		C7
	TRINITY_DN13829_c0_g3	Dof3.6	18.4133	2.52333	2.44667	2.93333	2.80667		17.7933	4.01333	2.85	4.27333		C7
	TRINITY_DN13829_c0_g1	Dof3.6	8.80667	2.51667	3.08333	3.09667	5.27667		10.5833	5.05667	3.38333	6.83667		C7
	TRINITY_DN14429_c2_g7	Dof5.3	6.68	6.94667	10.1533	14.7633	29.4233		8.52667	9.77333	12.2267	13.71		C8
	TRINITY_DN14770_c1_g10	SMXL3	10.04	2.67333	2.92333	3.08667	2.23		9.59667	2.63667	2.12667	2.41333		C7
	TRINITY_DN18016_c0_g6	XND1	9.45333	21.6667	15.4333	55.2733	17.3933		3.57	2.66667	6.65	4.89		C4
	TRINITY_DN17681_c3_g8	NAC83	49.4933	57.7667	44.6167	75.02	30.79		42.35	24.3167	32.09	27.9033		C9
	TRINITY_DN21921_c0_g1	NAC83	47.12	47.21	40.65	68.81	26.6467		44.48	29.5167	34.22	32.3333		C4
sieve markers	TRINITY_DN16013_c0_g1	SEOC	5.27333	4.69	5.76333	8.66333	7.60667		5.41333	2.88333	0.966667	1.98667		C4
	TRINITY_DN14079_c0_g1	SEOR1	3.95333	2.85667	7.22667	8.80333	7.46667		3.58333	0.413333	0.343333	0.706667		C4
	TRINITY_DN14637_c1_g1	SEOR1	9.24667	5.44333	14.9733	22.35	18.1267		12.3	3.06333	2.87333	2.53667		C4
	TRINITY_DN14637_c1_g2	SEOR1	91.87	77.52	91.1033	155.83	141.277		97.2833	34.6733	29.7833	23.2767		C4
	TRINITY_DN14637_c1_g3	SEOR1	2.89333	2.82333	3.68333	6.35333	5.69667		3.94	1.21333	0.793333	1.21		C4
	TRINITY_DN18330_c1_g1	SEOR1	9.12667	5.98667	9.55667	13.1867	9.97667		10.3967	1.45667	1.29	2.30667		C4
	TRINITY_DN14783_c0_g3	SEOR1	35.47	26.89	24.8467	50.7533	58.1733		29.71	9.72667	5.44	8.84333		C4
	TRINITY_DN21113_c0_g1	SEOR1	32.4633	26.66	30.7467	46.4933	59.21		32.75	9.49333	5.52	8.75667		C4
vessel markers	TRINITY_DN11559_c0_g1	XCP2	64.3033	103.017	145.39	143.637	150.263		46.5067	24.1433	39.92	27.6067		/
	TRINITY_DN17014_c0_g2	MAN6	17.6967	39.7267	43.2833	44.6033	50.2433		14.12	10.14	16.6833	19.97		/
	TRINITY_DN17014_c0_g3	MAN6	17.9733	32.5167	38.9467	49.75	62.9467		7.83667	4.51667	14.5533	12.9333		C4
