# Supplementary material for: The developmental transcriptome dynamics of current-year shoot utilized as scion in Camellia chekiangoleosa
Source: BMC Plant Biol. 2025 May 28;25:712. doi: 10.1186/s12870-025-06715-3 (PMC12117948; doi:10.1186/s12870-025-06715-3)
Supplement: Supplementary file 16 — Supplementary Material 16 [file 12870_2025_6715_MOESM16_ESM.xlsx]

## Sheet: Sheet1
Suppl. Table S8: Detailed top 50 genes of this top MCODE sub-cluster ranked by MCC method using the Cytohubba plugin in Cytoscape V3.9.1.
	Gene_id	Score	Annotation	Name	Swissprot_description
1	TRINITY_DN18953_c0_g8	237	PREDICTED: WUSCHEL-related homeobox 4 [Vitis vinifera]	WOX4	WUSCHEL-related homeobox 4 OS=Arabidopsis thaliana GN=WOX4 PE=2 SV=1
2	TRINITY_DN16356_c1_g1	208	LIM domain-containing protein WLIM1-like [Manihot esculenta]	WLIM1	LIM domain-containing protein WLIM1 OS=Arabidopsis thaliana GN=WLIM1 PE=1 SV=1
3	TRINITY_DN21805_c0_g4	200	Leucine-rich repeat receptor-like protein kinase [Actinidia chinensis var. chinensis]	TDR	Leucine-rich repeat receptor-like protein kinase TDR OS=Arabidopsis thaliana GN=TDR PE=1 SV=1
4	TRINITY_DN17856_c1_g4	197	GDP-fucose protein O-fucosyltransferase protein [Actinidia chinensis var. chinensis]	At1g04910	Uncharacterized protein At1g04910 OS=Arabidopsis thaliana GN=At1g04910 PE=2 SV=1
5	TRINITY_DN18159_c0_g2	188	Snakin-2 like [Actinidia chinensis var. chinensis]	GASA11	Gibberellin-regulated protein 11 OS=Arabidopsis thaliana GN=GASA11 PE=3 SV=1
6	TRINITY_DN21223_c2_g12	180	PREDICTED: dof zinc finger protein DOF1.1 isoform X2 [Vitis vinifera]	DOF2.2	Dof zinc finger protein DOF2.2 OS=Arabidopsis thaliana GN=DOF2.2 PE=2 SV=2
7	TRINITY_DN24464_c0_g2	177	Thaumatin-like protein [Actinidia chinensis var. chinensis]	Os11g0706600	Thaumatin-like protein OS=Oryza sativa subsp. japonica GN=Os11g0706600 PE=2 SV=1
8	TRINITY_DN20600_c0_g2	177	-	-	-
9	TRINITY_DN20748_c0_g2	172	Acyl-activating enzyme 17, peroxisomal like [Actinidia chinensis var. chinensis]	AAE17	Probable acyl-activating enzyme 17, peroxisomal OS=Arabidopsis thaliana GN=AAE17 PE=2 SV=1
10	TRINITY_DN19195_c0_g3	167	Anti-sigma-I factor RsgI6 like [Actinidia chinensis var. chinensis]	rsgI6	Anti-sigma-I factor RsgI6 OS=Clostridium thermocellum (strain ATCC 27405 / DSM 1237 / NBRC 103400 / NCIMB 10682 / NRRL B-4536 / VPI 7372) GN=rsgI6 PE=1 SV=1
11	TRINITY_DN14680_c2_g8	166	Clavaminate synthase-like protein [Actinidia chinensis var. chinensis]	-	-
12	TRINITY_DN21505_c2_g6	163	LRR receptor-like serine/threonine-protein kinase [Actinidia chinensis var. chinensis]	At5g48740	Probable LRR receptor-like serine/threonine-protein kinase At5g48740 OS=Arabidopsis thaliana GN=At5g48740 PE=2 SV=1
13	TRINITY_DN17932_c1_g2	162	PREDICTED: uncharacterized protein LOC100246465 [Vitis vinifera]	-	-
14	TRINITY_DN13821_c1_g2	161	Transcription factor like [Actinidia chinensis var. chinensis]	IBH1	Transcription factor IBH1 OS=Arabidopsis thaliana GN=IBH1 PE=1 SV=1
15	TRINITY_DN15152_c0_g1	151	Coronin-2A like [Actinidia chinensis var. chinensis]	-	-
16	TRINITY_DN14454_c1_g1	148	GDSL esterase/lipase [Actinidia chinensis var. chinensis]	At5g03610	GDSL esterase/lipase At5g03610 OS=Arabidopsis thaliana GN=At5g03610 PE=2 SV=1
17	TRINITY_DN22922_c1_g8	145	Berberine bridge enzyme-like 21 [Vitis vinifera]	At1g30700	Berberine bridge enzyme-like 8 OS=Arabidopsis thaliana GN=At1g30700 PE=2 SV=1
18	TRINITY_DN16611_c0_g10	138	Pollen-specific protein-like [Actinidia chinensis var. chinensis]	-	-
19	TRINITY_DN18762_c0_g7	138	PREDICTED: CRIB domain-containing protein RIC4-like [Nelumbo nucifera]	RIC4	CRIB domain-containing protein RIC4 OS=Arabidopsis thaliana GN=RIC4 PE=1 SV=1
20	TRINITY_DN14749_c1_g3	136	ent-kaurenoic acid oxidase [Camellia sinensis]	KAO1	Ent-kaurenoic acid oxidase 1 OS=Arabidopsis thaliana GN=KAO1 PE=2 SV=1
21	TRINITY_DN24930_c0_g11	135	Beta-galactosidase [Actinidia chinensis var. chinensis]	-	Beta-galactosidase OS=Malus domestica PE=1 SV=1
22	TRINITY_DN22902_c0_g7	133	SKP1-like protein [Actinidia chinensis var. chinensis]	ASK21	SKP1-like protein 21 OS=Arabidopsis thaliana GN=ASK21 PE=2 SV=1
23	TRINITY_DN20125_c1_g11	132	profilin 2 [Camellia sinensis]	-	Profilin OS=Fragaria ananassa PE=1 SV=1
24	TRINITY_DN23283_c1_g6	132	-	-	-
25	TRINITY_DN19226_c0_g1	131	uncharacterized protein At5g01610-like [Coffea eugenioides]	At5g01610	Uncharacterized protein At5g01610 OS=Arabidopsis thaliana GN=At5g01610 PE=1 SV=1
26	TRINITY_DN19715_c2_g2	128	Purine permease [Actinidia chinensis var. chinensis]	PUP11	Probable purine permease 11 OS=Arabidopsis thaliana GN=PUP11 PE=1 SV=1
27	TRINITY_DN23654_c1_g6	128	zinc finger CCCH domain-containing protein 13-like [Hevea brasiliensis]	-	-
28	TRINITY_DN18619_c0_g1	126	Phospholipase D alpha 1 like [Actinidia chinensis var. chinensis]	PLD1	Phospholipase D alpha 1 OS=Ricinus communis GN=PLD1 PE=1 SV=1
29	TRINITY_DN16003_c0_g3	125	-	-	-
30	TRINITY_DN15263_c0_g7	124	Beta-galactosidase [Actinidia chinensis var. chinensis]	-	Beta-galactosidase OS=Malus domestica PE=1 SV=1
31	TRINITY_DN20451_c1_g5	123	hypothetical protein CEY00_Acc19762 [Actinidia chinensis var. chinensis]	-	-
32	TRINITY_DN17703_c1_g9	119	Cyclase-associated protein [Actinidia chinensis var. chinensis]	CAP1	Cyclase-associated protein 1 OS=Arabidopsis thaliana GN=CAP1 PE=2 SV=1
33	TRINITY_DN19172_c0_g7	118	hypothetical protein CFOL_v3_20888 [Cephalotus follicularis]	-	-
34	TRINITY_DN15055_c1_g6	117	PPR domain-containing protein/PPR_2 domain-containing protein [Cephalotus follicularis]	-	-
35	TRINITY_DN15072_c0_g7	112	BTB/POZ domain-containing protein [Actinidia chinensis var. chinensis]	At2g24240	BTB/POZ domain-containing protein At2g24240 OS=Arabidopsis thaliana GN=At2g24240 PE=2 SV=1
36	TRINITY_DN14759_c0_g9	112	Ras-related protein like [Actinidia chinensis var. chinensis]	RABA6A	Ras-related protein RABA6a OS=Arabidopsis thaliana GN=RABA6A PE=2 SV=1
37	TRINITY_DN18619_c0_g3	109	phospholipase D alpha 1 [Quercus suber]	PLD1	Phospholipase D alpha 1 OS=Ricinus communis GN=PLD1 PE=1 SV=1
38	TRINITY_DN24163_c1_g8	109	Chaperonin like [Actinidia chinensis var. chinensis]	-	-
39	TRINITY_DN15884_c3_g1	108	hypothetical protein B456_002G195900 [Gossypium raimondii]	ADF5	Actin-depolymerizing factor 5 OS=Arabidopsis thaliana GN=ADF5 PE=1 SV=1
40	TRINITY_DN18215_c0_g6	107	glyoxylate/hydroxypyruvate reductase HPR3-like [Quercus suber]	HPR3	Glyoxylate/hydroxypyruvate reductase HPR3 OS=Arabidopsis thaliana GN=HPR3 PE=2 SV=1
41	TRINITY_DN22304_c0_g7	107	-	-	-
42	TRINITY_DN21395_c0_g13	107	-	-	-
43	TRINITY_DN16006_c0_g1	106	putative universal stress protein [Catharanthus roseus]	-	-
44	TRINITY_DN18696_c3_g4	105	AUGMIN subunit like [Actinidia chinensis var. chinensis]	AUG8	AUGMIN subunit 8 OS=Arabidopsis thaliana GN=AUG8 PE=1 SV=1
45	TRINITY_DN20356_c2_g4	104	Fusaric acid cluster transcription factor [Actinidia chinensis var. chinensis]	-	-
46	TRINITY_DN17526_c1_g11	104	germin-like protein [Camellia sinensis]	At3g10080	Germin-like protein subfamily 3 member 2 OS=Arabidopsis thaliana GN=At3g10080 PE=2 SV=1
47	TRINITY_DN18486_c0_g1	104	Leucine-rich repeat receptor-like serine/threonine/tyrosine-protein kinase [Actinidia chinensis var. chinensis]	-	-
48	TRINITY_DN17319_c3_g3	102	beta-galactosidase-like isoform X3 [Manihot esculenta]	BGAL1	Beta-galactosidase 1 OS=Arabidopsis thaliana GN=BGAL1 PE=2 SV=1
49	TRINITY_DN16056_c0_g18	102	RNA-directed RNA polymerase [Actinidia chinensis var. chinensis]	-	-
50	TRINITY_DN16230_c0_g7	102	Glutamate receptor 3.2 like [Actinidia chinensis var. chinensis]	GLR3.6	Glutamate receptor 3.6 OS=Arabidopsis thaliana GN=GLR3.6 PE=2 SV=1
